# Supplementary material for: Investigation of exJSRV LTR promoter activity based on transcription factor regulatory networks
Source: Front Vet Sci. 2026 Jan 9;12:1727983. doi: 10.3389/fvets.2025.1727983 (PMC12827560; doi:10.3389/fvets.2025.1727983)
Supplement: SUPPLEMENTARY TABLE S3 — Transcription factor prediction. [file Table_3.XLSX]

## Sheet: HTF
TF	Pattern name	Source	Squence name	Start	Stop	Strand	Score	pvalue	Q value	Matched motif
ZNF76	m-dataset-3860-2	hTFtarget	exJSRV	78	93	-	8.72368	5.1e-05	0.0384	TGGCGGGACAGGGAGC
ZNF76	m-dataset-3860-1	hTFtarget	exJSRV	77	96	+	7.54082	6.07e-05	0.0455	AGCTCCCTGTCCCGCCACCC
ZNF384	m-dataset-3853-3	hTFtarget	exJSRV	72	96	+	14	6.57e-06	0.00455	ACCTAAGCTCCCTGTCCCGCCACCC
ZNF263		database	exJSRV	78	98	-	11.7347	2.24e-05	0.0159	GAGGGTGGCGGGACAGGGAGC
ZNF263	m-dataset-3833-1	hTFtarget	exJSRV	342	357	-	10.8714	3.63e-05	0.0263	GGGAGAGAACGGAGCG
ZNF219		database	exJSRV	87	98	-	11.5169	4.25e-05	0.0315	GAGGGTGGCGGG
ZNF143	m-dataset-3813-2	hTFtarget	exJSRV	78	99	+	10.5789	2.03e-05	0.0151	GCTCCCTGTCCCGCCACCCTCA
ZNF143	m-dataset-3815-1	hTFtarget	exJSRV	77	97	-	4.01515	4.69e-05	0.0352	AGGGTGGCGGGACAGGGAGCT
ZEB1	m-dataset-3801-1	hTFtarget	exJSRV	359	369	-	14.8788	4.95e-06	0.00366	CGCACCTGCAC
ZEB1	m-dataset-3802-1	hTFtarget	exJSRV	361	369	+	12.6364	4.37e-05	0.0332	GCAGGTGCG
ZEB1	m-dataset-3802-2	hTFtarget	exJSRV	361	367	-	12.2714	4.39e-05	0.0335	CACCTGC
ZEB1		database	exJSRV	362	370	-	11.9273	5.44e-05	0.0408	TCGCACCTG
ZBTB33	m-dataset-3787-3	hTFtarget	exJSRV	80	95	+	13.5921	7.95e-06	0.00583	TCCCTGTCCCGCCACC
ZBTB33	m-dataset-3785-2	hTFtarget	exJSRV	158	171	+	9.44737	5.89e-05	0.0449	TACCAGGAAATCTG
ZBTB10	m-dataset-3775-1	hTFtarget	exJSRV	311	326	-	10.9868	5.24e-05	0.0383	GAGAGAGAGACAAAAG
YY1		database	exJSRV	302	318	+	10.7449	5.48e-05	0.0399	CAACCCCATCTTTTGTC
VDR:RXR		database	exJSRV	293	307	-	6.62385	5.43e-05	0.0412	GGGTTGAGAGGATCA
VDR		database	exJSRV	84	98	-	11.9182	4.18e-05	0.0316	GAGGGTGGCGGGACA
USF1	m-dataset-3710-3	hTFtarget	exJSRV	33	54	-	11.1184	3.88e-05	0.0279	GCTTCTGCCAAAGAGCTCCCAG
USF1	m-dataset-3708-3	hTFtarget	exJSRV	31	52	-	10.3553	4.33e-05	0.0322	TTCTGCCAAAGAGCTCCCAGGA
TRIM28		database	exJSRV	385	394	-	15.0244	3.93e-06	0.00295	TGCCGCGGCC
TRIM28		database	exJSRV	385	394	+	10.2805	9.91e-05	0.0372	GGCCGCGGCA
TP53	m-dataset-3651-4	hTFtarget	exJSRV	315	326	-	14.969	9.26e-07	0.000698	GAGAGAGAGACA
TP53	m-dataset-3650-4	hTFtarget	exJSRV	311	326	-	15.4559	1.46e-06	0.00106	GAGAGAGAGACAAAAG
TP53	m-dataset-3628-5	hTFtarget	exJSRV	356	364	+	15.6053	2.72e-06	0.0021	CCTGTGCAG
TP53	m-dataset-3651-3	hTFtarget	exJSRV	311	326	-	14	4.78e-06	0.00352	GAGAGAGAGACAAAAG
TP53	m-dataset-3636-1	hTFtarget	exJSRV	373	388	+	11.8788	1.15e-05	0.00869	CTTGCTTGTGCTGGCC
TP53	m-dataset-3637-1	hTFtarget	exJSRV	373	388	+	10.8714	1.29e-05	0.00978	CTTGCTTGTGCTGGCC
TP53	m-dataset-3629-1	hTFtarget	exJSRV	373	388	+	11.6364	1.37e-05	0.01	CTTGCTTGTGCTGGCC
TP53	m-dataset-3651-3	hTFtarget	exJSRV	315	330	-	12.7941	1.4e-05	0.00518	AAACGAGAGAGAGACA
TP53	m-dataset-3644-1	hTFtarget	exJSRV	373	388	+	11.3788	1.99e-05	0.0146	CTTGCTTGTGCTGGCC
TP53	m-dataset-3631-1	hTFtarget	exJSRV	373	388	+	11.4242	2.42e-05	0.0182	CTTGCTTGTGCTGGCC
TP53	m-dataset-3650-2	hTFtarget	exJSRV	307	326	-	2.74648	2.84e-05	0.0206	GAGAGAGAGACAAAAGATGG
TP53	m-dataset-3650-4	hTFtarget	exJSRV	315	330	-	11.8824	3.14e-05	0.0114	AAACGAGAGAGAGACA
TP53		database	exJSRV	373	387	-	10.541	3.59e-05	0.0273	GCCAGCACAAGCAAG
TP53	m-dataset-3628-1	hTFtarget	exJSRV	372	388	+	9.31818	4.06e-05	0.0308	TCTTGCTTGTGCTGGCC
TP53	m-dataset-3651-1	hTFtarget	exJSRV	305	326	-	-5.40278	4.2e-05	0.0226	GAGAGAGAGACAAAAGATGGGG
TP53	m-dataset-3651-4	hTFtarget	exJSRV	313	324	-	11.2326	4.52e-05	0.0171	GAGAGAGACAAA
TP53	m-dataset-3638-1	hTFtarget	exJSRV	370	391	+	8.01429	4.62e-05	0.0344	ACTCTTGCTTGTGCTGGCCGCG
TP53	m-dataset-3646-1	hTFtarget	exJSRV	373	389	+	9.52809	5.34e-05	0.0402	CTTGCTTGTGCTGGCCG
TP53	m-dataset-3651-3	hTFtarget	exJSRV	313	328	-	11	5.93e-05	0.0146	ACGAGAGAGAGACAAA
TP53	m-dataset-3651-1	hTFtarget	exJSRV	311	332	-	-7.38889	6.41e-05	0.0226	AGAAACGAGAGAGAGACAAAAG
TP53	m-dataset-3651-4	hTFtarget	exJSRV	350	361	-	10.6202	7.44e-05	0.0187	CACAGGGAGAGA
TP53	m-dataset-3650-2	hTFtarget	exJSRV	311	330	-	-1.50704	9.22e-05	0.0333	AAACGAGAGAGAGACAAAAG
TP53	m-dataset-3650-4	hTFtarget	exJSRV	317	332	-	10.2941	9.84e-05	0.0239	AGAAACGAGAGAGAGA
TOP1	m-dataset-3622-2	hTFtarget	exJSRV	129	137	-	14.7403	1.09e-05	0.00841	AAGCAAACA
TFDP1	m-dataset-3606-1	hTFtarget	exJSRV	78	93	+	14	1.04e-05	0.00764	GCTCCCTGTCCCGCCA
TFCP2		database	exJSRV	372	387	-	14.1837	5.92e-06	0.00441	GCCAGCACAAGCAAGA
TFAP4	m-dataset-3603-2	hTFtarget	exJSRV	129	138	-	13.013	1.86e-05	0.0143	AAAGCAAACA
TFAP4	m-dataset-3603-2	hTFtarget	exJSRV	224	233	+	11.974	4.44e-05	0.0171	TGAATAAACA
TFAP2C	m-dataset-3594-3	hTFtarget	exJSRV	129	137	-	12.8701	1.58e-05	0.0122	AAGCAAACA
TFAP2C	m-dataset-3594-3	hTFtarget	exJSRV	225	233	+	11.8182	5.72e-05	0.0222	GAATAAACA
TEAD4	m-dataset-3572-2	hTFtarget	exJSRV	129	140	-	14.8052	1.61e-06	0.00124	CAAAAGCAAACA
TEAD4	m-dataset-3576-3	hTFtarget	exJSRV	129	138	-	14.3247	2.99e-06	0.00231	AAAGCAAACA
TEAD4	m-dataset-3572-2	hTFtarget	exJSRV	222	233	+	11.1688	9.77e-05	0.0376	AATGAATAAACA
TCF7L2	m-dataset-3555-2	hTFtarget	exJSRV	129	140	-	14.4156	2.26e-06	0.00174	CAAAAGCAAACA
TCF7L2	m-dataset-3567-2	hTFtarget	exJSRV	129	138	-	13.7013	2.69e-06	0.00209	AAAGCAAACA
TCF7L2	m-dataset-3559-2	hTFtarget	exJSRV	129	137	-	13.4805	1.09e-05	0.00845	AAGCAAACA
TCF7L2	m-dataset-3558-3	hTFtarget	exJSRV	127	138	+	12.3636	2.64e-05	0.0203	GATGTTTGCTTT
TCF7L2	m-dataset-3567-2	hTFtarget	exJSRV	224	233	+	12.5584	3.23e-05	0.0125	TGAATAAACA
TCF7L2	m-dataset-3555-2	hTFtarget	exJSRV	222	233	+	12.026	6.04e-05	0.0232	AATGAATAAACA
TCF7L2	m-dataset-3559-2	hTFtarget	exJSRV	225	233	+	11.8831	7.61e-05	0.0295	GAATAAACA
TCF4		database	exJSRV	361	369	+	15.0303	4.46e-06	0.00336	GCAGGTGCG
TCF12	m-dataset-3530-3	hTFtarget	exJSRV	127	138	+	14.5584	2.91e-06	0.00224	GATGTTTGCTTT
TCF12	m-dataset-3526-1	hTFtarget	exJSRV	361	369	-	13.5455	1.32e-05	0.00987	CGCACCTGC
TCF12	m-dataset-3535-1	hTFtarget	exJSRV	360	368	-	12.7424	1.54e-05	0.0118	GCACCTGCA
TCF12	m-dataset-3528-1	hTFtarget	exJSRV	129	140	+	12.7639	2.39e-05	0.0184	TGTTTGCTTTTG
TCF12		database	exJSRV	360	368	+	13.1475	2.89e-05	0.022	TGCAGGTGC
TCF12	m-dataset-3525-1	hTFtarget	exJSRV	359	368	+	12.9394	3.44e-05	0.0252	GTGCAGGTGC
TCF12		database	exJSRV	361	367	-	12.367	4.39e-05	0.0319	CACCTGC
TCF12	m-dataset-3536-4	hTFtarget	exJSRV	361	367	-	12.1286	4.39e-05	0.0325	CACCTGC
TCF12	m-dataset-3536-1	hTFtarget	exJSRV	355	370	-	11.9848	4.64e-05	0.034	TCGCACCTGCACAGGG
TCF12	m-dataset-3528-1	hTFtarget	exJSRV	222	233	-	11.9861	5e-05	0.0193	TGTTTATTCATT
TCF12	m-dataset-3527-1	hTFtarget	exJSRV	129	139	-	11.3889	7.89e-05	0.0383	AAAAGCAAACA
TCF12	m-dataset-3527-1	hTFtarget	exJSRV	223	233	+	11.0833	9.92e-05	0.0383	ATGAATAAACA
TBX3		database	exJSRV	290	313	-	6.16514	5.62e-05	0.0407	AAGATGGGGTTGAGAGGATCAGAC
TBP	m-dataset-3522-2	hTFtarget	exJSRV	322	346	+	12.0128	2.7e-05	0.0161	CTCTCGTTTCTTAGCGGGGACGCTC
TBP		database	exJSRV	247	254	+	12	3.23e-05	0.0249	TATAAATA
TBP	m-dataset-3519-2	hTFtarget	exJSRV	84	95	+	10.6316	3.85e-05	0.0281	TGTCCCGCCACC
TBP	m-dataset-3522-2	hTFtarget	exJSRV	371	395	+	11.2436	4.36e-05	0.0161	CTCTTGCTTGTGCTGGCCGCGGCAG
TBP	m-dataset-3521-2	hTFtarget	exJSRV	171	182	-	11.5714	5.52e-05	0.042	TCTTATATAATC
TAF3	m-dataset-3480-1	hTFtarget	exJSRV	82	97	+	12.5263	1.51e-05	0.0114	CCTGTCCCGCCACCCT
TAF3	m-dataset-3480-2	hTFtarget	exJSRV	77	92	-	11.8158	3.94e-05	0.0149	GGCGGGACAGGGAGCT
TAF3	m-dataset-3480-2	hTFtarget	exJSRV	342	357	-	11.7105	4.2e-05	0.0149	GGGAGAGAACGGAGCG
TAF1	m-dataset-3475-4	hTFtarget	exJSRV	313	336	-	13.0395	1.41e-05	0.00995	GCTAAGAAACGAGAGAGAGACAAA
TAF1	m-dataset-3478-2	hTFtarget	exJSRV	380	395	-	11.1447	1.78e-05	0.0132	CTGCCGCGGCCAGCAC
TAF1	m-dataset-3467-2	hTFtarget	exJSRV	379	394	+	11.2895	2.81e-05	0.021	TGTGCTGGCCGCGGCA
TAF1	m-dataset-3472-2	hTFtarget	exJSRV	380	395	+	9.96053	4.49e-05	0.0323	GTGCTGGCCGCGGCAG
TAF1	m-dataset-3468-3	hTFtarget	exJSRV	174	181	+	11.3452	5.3e-05	0.0406	TATATAAG
TAF1	m-dataset-3476-3	hTFtarget	exJSRV	78	98	+	9.64474	6.01e-05	0.0424	GCTCCCTGTCCCGCCACCCTC
TAF1	m-dataset-3478-2	hTFtarget	exJSRV	82	97	+	7.98684	7.36e-05	0.0271	CCTGTCCCGCCACCCT
SUZ12	m-dataset-3459-2	hTFtarget	exJSRV	296	320	+	11.25	2.98e-05	0.0208	TCCTCTCAACCCCATCTTTTGTCTC
SUZ12	m-dataset-3462-1	hTFtarget	exJSRV	355	370	+	7.92857	6.56e-05	0.0465	CCCTGTGCAGGTGCGA
SUMO2/SUMO3	m-dataset-3448-2	hTFtarget	exJSRV	129	139	-	12.4444	2.29e-05	0.0176	AAAAGCAAACA
SUMO2	m-dataset-3446-1	hTFtarget	exJSRV	338	353	+	15.4	3.05e-06	0.00231	GGGACGCTCCGTTCTC
SUMO2	m-dataset-3446-1	hTFtarget	exJSRV	337	352	-	10.9429	5.85e-05	0.0222	AGAACGGAGCGTCCCC
STAT5B	m-dataset-3434-1	hTFtarget	exJSRV	146	161	+	12.9394	2.35e-05	0.0178	GCTTCACAGAAATACC
STAT5B	m-dataset-3434-1	hTFtarget	exJSRV	156	171	+	11.9091	4.82e-05	0.0183	AATACCAGGAAATCTG
STAT5A		database	exJSRV	148	160	-	12.1011	3.59e-05	0.0271	GTATTTCTGTGAA
STAT5A		database	exJSRV	156	167	+	12.0986	3.75e-05	0.0285	AATACCAGGAAA
STAT5A	m-dataset-3432-1	hTFtarget	exJSRV	156	167	-	12.0303	4.55e-05	0.0228	TTTCCTGGTATT
STAT5A	m-dataset-3429-3	hTFtarget	exJSRV	4	19	+	5.34211	6.61e-05	0.0484	GCGGGGGACGACCCGT
STAT5A	m-dataset-3432-1	hTFtarget	exJSRV	146	157	-	10.9545	8.55e-05	0.0228	TTTCTGTGAAGC
STAT5A	m-dataset-3432-1	hTFtarget	exJSRV	147	158	+	10.8636	8.97e-05	0.0228	CTTCACAGAAAT
STAT4		database	exJSRV	148	161	+	14.2857	1.05e-05	0.00789	TTCACAGAAATACC
STAT4		database	exJSRV	147	159	-	12.99	1.84e-05	0.014	TATTTCTGTGAAG
STAT4		database	exJSRV	162	169	-	9.28571	3.58e-05	0.0276	GATTTCCT
STAT4		database	exJSRV	148	157	+	11.5816	5.13e-05	0.0388	TTCACAGAAA
STAT3	m-dataset-3403-1	hTFtarget	exJSRV	154	169	-	11.7121	4.77e-05	0.0358	GATTTCCTGGTATTTC
STAT3	m-dataset-3415-1	hTFtarget	exJSRV	158	169	-	11.7324	4.9e-05	0.0364	GATTTCCTGGTA
STAT3	m-dataset-3405-4	hTFtarget	exJSRV	160	166	+	11.5714	5.35e-05	0.041	CCAGGAA
STAT3	m-dataset-3417-1	hTFtarget	exJSRV	371	392	-	10.0714	6.05e-05	0.0438	CCGCGGCCAGCACAAGCAAGAG
STAT1	m-dataset-3384-3	hTFtarget	exJSRV	349	360	-	10.7237	5.19e-05	0.0385	ACAGGGAGAGAA
STAT1	m-dataset-3388-4	hTFtarget	exJSRV	22	37	+	6.93421	5.3e-05	0.039	AGGGTTAAGTCCTGGG
STAT1	m-dataset-3397-4	hTFtarget	exJSRV	22	37	+	6.93421	5.3e-05	0.039	AGGGTTAAGTCCTGGG
SREBF1	m-dataset-3332-4	hTFtarget	exJSRV	207	218	-	10.5263	3.89e-05	0.0294	AGCTACACCCAC
SRC	m-dataset-3329-4	hTFtarget	exJSRV	127	138	-	13.3377	4.47e-06	0.00339	AAAGCAAACATC
SPI1	m-dataset-3175-3	hTFtarget	exJSRV	80	95	+	12.8553	1.26e-05	0.00926	TCCCTGTCCCGCCACC
SPI1	m-dataset-3176-4	hTFtarget	exJSRV	73	97	+	12.7229	1.76e-05	0.013	CCTAAGCTCCCTGTCCCGCCACCCT
SPI1	m-dataset-3156-1	hTFtarget	exJSRV	81	96	+	12.75	1.92e-05	0.0141	CCCTGTCCCGCCACCC
SPI1	m-dataset-3142-2	hTFtarget	exJSRV	85	96	+	12.6286	2.3e-05	0.0174	GTCCCGCCACCC
SPI1	m-dataset-3202-1	hTFtarget	exJSRV	80	101	-	10.1143	2.35e-05	0.017	CTTGAGGGTGGCGGGACAGGGA
SPI1	m-dataset-3244-3	hTFtarget	exJSRV	85	95	-	12.1842	2.41e-05	0.0179	GGTGGCGGGAC
SPI1	m-dataset-3225-1	hTFtarget	exJSRV	85	96	-	11.5921	3.12e-05	0.0234	GGGTGGCGGGAC
SPI1	m-dataset-3213-1	hTFtarget	exJSRV	82	97	+	11.3026	3.47e-05	0.0261	CCTGTCCCGCCACCCT
SPI1	m-dataset-3101-2	hTFtarget	exJSRV	85	96	+	11.75	3.61e-05	0.0266	GTCCCGCCACCC
SPI1	m-dataset-3253-1	hTFtarget	exJSRV	81	96	+	11.3286	3.71e-05	0.0278	CCCTGTCCCGCCACCC
SPI1	m-dataset-3093-2	hTFtarget	exJSRV	248	263	+	11.8701	3.98e-05	0.0296	ATAAATATAGCATTGT
SPI1	m-dataset-3147-4	hTFtarget	exJSRV	79	94	+	11.7632	4.05e-05	0.029	CTCCCTGTCCCGCCAC
SPI1	m-dataset-3266-1	hTFtarget	exJSRV	204	219	-	10.8429	4.27e-05	0.0313	AAGCTACACCCACCGG
SPI1	m-dataset-3266-3	hTFtarget	exJSRV	356	369	+	9.68421	4.28e-05	0.0308	CCTGTGCAGGTGCG
SPI1	m-dataset-3299-1	hTFtarget	exJSRV	203	218	+	10.7895	4.34e-05	0.0327	TCCGGTGGGTGTAGCT
SPI1	m-dataset-3230-1	hTFtarget	exJSRV	356	369	-	9.46053	4.53e-05	0.032	CGCACCTGCACAGG
SPI1	m-dataset-3261-1	hTFtarget	exJSRV	80	95	-	10.8571	4.96e-05	0.0364	GGTGGCGGGACAGGGA
SPI1	m-dataset-3236-1	hTFtarget	exJSRV	80	95	-	10.2429	5.04e-05	0.0368	GGTGGCGGGACAGGGA
SPI1	m-dataset-3105-4	hTFtarget	exJSRV	357	368	+	10.9474	5.08e-05	0.0378	CTGTGCAGGTGC
SPI1	m-dataset-3293-3	hTFtarget	exJSRV	73	93	-	11.1688	5.19e-05	0.0384	TGGCGGGACAGGGAGCTTAGG
SPI1	m-dataset-3286-1	hTFtarget	exJSRV	80	95	+	10.2429	5.8e-05	0.0425	TCCCTGTCCCGCCACC
SPI1	m-dataset-3128-2	hTFtarget	exJSRV	44	59	+	11.0526	5.95e-05	0.0442	TTGGCAGAAGCCAAAG
SPI1	m-dataset-3242-3	hTFtarget	exJSRV	357	368	+	10.1579	6e-05	0.0441	CTGTGCAGGTGC
SPI1	m-dataset-3190-3	hTFtarget	exJSRV	77	101	-	9.98684	6.25e-05	0.0443	CTTGAGGGTGGCGGGACAGGGAGCT
SPI1	m-dataset-3218-1	hTFtarget	exJSRV	80	95	-	10.2237	6.36e-05	0.0468	GGTGGCGGGACAGGGA
SPI1	m-dataset-3285-3	hTFtarget	exJSRV	358	369	+	9.05263	6.64e-05	0.0481	TGTGCAGGTGCG
SPI1	m-dataset-3213-1	hTFtarget	exJSRV	205	220	-	9.69737	7.37e-05	0.0278	TAAGCTACACCCACCG
SP2		database	exJSRV	4	12	+	10.7857	5.49e-05	0.0405	GCGGGGGAC
SP1:SP3		database	exJSRV	88	98	+	13.0204	2.36e-05	0.0172	CCGCCACCCTC
SP1	m-dataset-3059-1	hTFtarget	exJSRV	129	139	+	12.1806	3.26e-05	0.0252	TGTTTGCTTTT
SP1	m-dataset-3068-3	hTFtarget	exJSRV	206	217	-	10.3857	6e-05	0.0446	GCTACACCCACC
SP1	m-dataset-3059-1	hTFtarget	exJSRV	223	233	-	11.1944	9.89e-05	0.0382	TGTTTATTCAT
SOX4		database	exJSRV	342	353	-	14.2569	8.71e-06	0.0064	GAGAACGGAGCG
SOX2	m-dataset-3034-2	hTFtarget	exJSRV	310	320	+	12.3099	3.12e-05	0.0237	TCTTTTGTCTC
SNAI2	m-dataset-3019-1	hTFtarget	exJSRV	360	368	+	13.7	2.09e-05	0.016	TGCAGGTGC
SMAD4	m-dataset-2976-1	hTFtarget	exJSRV	80	95	-	11.2958	2.32e-05	0.016	GGTGGCGGGACAGGGA
SMAD3	m-dataset-2965-1	hTFtarget	exJSRV	315	326	-	11.5143	5.56e-05	0.0421	GAGAGAGAGACA
SMAD3	m-dataset-2965-3	hTFtarget	exJSRV	226	234	+	12	5.8e-05	0.0446	AATAAACAA
SMAD2/SMAD3	m-dataset-2954-1	hTFtarget	exJSRV	315	326	-	11.4571	5.79e-05	0.0437	GAGAGAGAGACA
SMAD1	m-dataset-2938-3	hTFtarget	exJSRV	344	357	-	11.3247	4.9e-05	0.0361	GGGAGAGAACGGAG
SMAD1	m-dataset-2937-2	hTFtarget	exJSRV	383	394	-	7.76316	8.88e-05	0.0339	TGCCGCGGCCAG
SMAD1	m-dataset-2937-2	hTFtarget	exJSRV	86	97	+	7.55263	9.52e-05	0.0339	TCCCGCCACCCT
SIX5	m-dataset-2926-2	hTFtarget	exJSRV	78	96	+	9.30263	2.73e-05	0.0206	GCTCCCTGTCCCGCCACCC
SIX5	m-dataset-2922-5	hTFtarget	exJSRV	77	97	+	8.36842	4.54e-05	0.034	AGCTCCCTGTCCCGCCACCCT
SIN3A	m-dataset-2912-1	hTFtarget	exJSRV	127	139	+	12.9444	2.1e-05	0.0161	GATGTTTGCTTTT
SIN3A	m-dataset-2912-1	hTFtarget	exJSRV	223	235	-	11.5972	8e-05	0.0307	CTTGTTTATTCAT
SETDB1	m-dataset-2893-4	hTFtarget	exJSRV	35	56	+	8.39474	3.9e-05	0.0292	GGGAGCTCTTTGGCAGAAGCCA
RXRA:VDR		database	exJSRV	293	307	-	6.62385	5.43e-05	0.0412	GGGTTGAGAGGATCA
RXRA	m-dataset-2874-5	hTFtarget	exJSRV	298	309	+	12.2895	2.95e-05	0.0222	CTCTCAACCCCA
RXRA	m-dataset-2865-2	hTFtarget	exJSRV	129	139	+	12.2338	3.33e-05	0.0257	TGTTTGCTTTT
REST		database	exJSRV	368	386	+	4.41837	2.86e-05	0.021	CGACTCTTGCTTGTGCTGG
REST	m-dataset-2768-1	hTFtarget	exJSRV	382	393	-	9.66667	4.3e-05	0.0325	GCCGCGGCCAGC
REST	m-dataset-2784-1	hTFtarget	exJSRV	54	74	+	4.22857	4.91e-05	0.036	CCAAAGCCTAGGACAAGTACC
REST	m-dataset-2782-2	hTFtarget	exJSRV	31	42	+	10.9242	6.63e-05	0.0488	TCCTGGGAGCTC
RELA	m-dataset-2744-2	hTFtarget	exJSRV	79	94	+	13	1.77e-05	0.0127	CTCCCTGTCCCGCCAC
RBL2	m-dataset-2666-3	hTFtarget	exJSRV	83	94	+	14.6579	7.46e-06	0.00542	CTGTCCCGCCAC
RBL2	m-dataset-2670-2	hTFtarget	exJSRV	84	92	-	13.1711	1.4e-05	0.0104	GGCGGGACA
RBL2	m-dataset-2672-3	hTFtarget	exJSRV	84	92	-	13.9868	1.4e-05	0.0102	GGCGGGACA
RBL2	m-dataset-2668-3	hTFtarget	exJSRV	84	92	-	12.8684	2.61e-05	0.0189	GGCGGGACA
RBL2	m-dataset-2665-1	hTFtarget	exJSRV	83	94	-	12.0758	4.16e-05	0.0301	GTGGCGGGACAG
RBL2	m-dataset-2665-2	hTFtarget	exJSRV	86	97	-	11.2105	5.03e-05	0.0368	AGGGTGGCGGGA
RB1	m-dataset-2653-1	hTFtarget	exJSRV	85	96	-	17	1.66e-06	0.00125	GGGTGGCGGGAC
RB1	m-dataset-2654-1	hTFtarget	exJSRV	83	98	-	15.5143	2.46e-06	0.00174	GAGGGTGGCGGGACAG
RB1	m-dataset-2649-1	hTFtarget	exJSRV	84	95	+	12.4079	3.02e-05	0.0226	TGTCCCGCCACC
RB1	m-dataset-2650-1	hTFtarget	exJSRV	83	96	+	12.5152	3.15e-05	0.0237	CTGTCCCGCCACCC
RB1	m-dataset-2648-1	hTFtarget	exJSRV	83	97	+	12.1818	3.42e-05	0.025	CTGTCCCGCCACCCT
RARG	m-dataset-2645-2	hTFtarget	exJSRV	129	137	-	12.1948	2.67e-05	0.0207	AAGCAAACA
RARG	m-dataset-2645-2	hTFtarget	exJSRV	225	233	+	11.5974	6.02e-05	0.0233	GAATAAACA
RARA	m-dataset-2635-2	hTFtarget	exJSRV	129	137	-	12.5972	1.58e-05	0.0123	AAGCAAACA
RARA	m-dataset-2636-2	hTFtarget	exJSRV	224	233	-	13.1948	1.77e-05	0.00802	TGTTTATTCA
RARA	m-dataset-2636-2	hTFtarget	exJSRV	129	138	+	13.0519	2.07e-05	0.00802	TGTTTGCTTT
RARA	m-dataset-2635-2	hTFtarget	exJSRV	225	233	+	11.5694	6.62e-05	0.0257	GAATAAACA
PURA		database	exJSRV	81	89	-	10.9358	2.57e-05	0.0194	GGGACAGGG
PPARGC1A	m-dataset-2585-3	hTFtarget	exJSRV	191	199	+	12.5395	3.56e-05	0.0275	ATTGTGTAA
POU5F1	m-dataset-2570-2	hTFtarget	exJSRV	79	94	+	11.3636	4.04e-05	0.0275	CTCCCTGTCCCGCCAC
POU3F2		database	exJSRV	236	245	+	9.75229	4.79e-05	0.0363	TTATGTTACT
POU2F1	m-dataset-2549-1	hTFtarget	exJSRV	342	357	+	11.4342	5.96e-05	0.0434	CGCTCCGTTCTCTCCC
POU1F1		database	exJSRV	223	232	+	12.6837	2.22e-05	0.017	ATGAATAAAC
POU1F1		database	exJSRV	220	232	+	12.1348	3.27e-05	0.0245	ATAATGAATAAAC
POLR2A	m-dataset-2487-1	hTFtarget	exJSRV	384	395	-	14.1053	7.21e-06	0.00526	CTGCCGCGGCCA
POLR2A	m-dataset-2479-1	hTFtarget	exJSRV	385	396	-	11.4868	2.59e-05	0.0192	CCTGCCGCGGCC
POLR2A	m-dataset-2473-2	hTFtarget	exJSRV	314	329	-	12.2208	2.85e-05	0.0141	AACGAGAGAGAGACAA
POLR2A	m-dataset-2519-1	hTFtarget	exJSRV	380	395	-	10.5789	3.29e-05	0.0241	CTGCCGCGGCCAGCAC
POLR2A	m-dataset-2522-1	hTFtarget	exJSRV	77	98	+	10.0263	3.49e-05	0.0193	AGCTCCCTGTCCCGCCACCCTC
POLR2A	m-dataset-2488-2	hTFtarget	exJSRV	379	394	+	10.4079	3.89e-05	0.0277	TGTGCTGGCCGCGGCA
POLR2A	m-dataset-2507-1	hTFtarget	exJSRV	380	395	-	9.60526	4.57e-05	0.0331	CTGCCGCGGCCAGCAC
POLR2A	m-dataset-2482-1	hTFtarget	exJSRV	380	395	-	9.48684	5.06e-05	0.0315	CTGCCGCGGCCAGCAC
POLR2A	m-dataset-2473-2	hTFtarget	exJSRV	310	325	-	11.5065	5.2e-05	0.0141	AGAGAGAGACAAAAGA
POLR2A	m-dataset-2501-1	hTFtarget	exJSRV	79	94	+	10.1842	5.25e-05	0.0382	CTCCCTGTCCCGCCAC
POLR2A	m-dataset-2522-1	hTFtarget	exJSRV	74	95	+	9.10526	5.37e-05	0.0193	CTAAGCTCCCTGTCCCGCCACC
POLR2A	m-dataset-2473-2	hTFtarget	exJSRV	318	333	-	11.3506	5.89e-05	0.0141	AAGAAACGAGAGAGAG
POLR2A	m-dataset-2531-1	hTFtarget	exJSRV	78	97	+	8.91463	5.98e-05	0.0428	GCTCCCTGTCCCGCCACCCT
POLR2A	m-dataset-2541-1	hTFtarget	exJSRV	379	394	-	8.46053	6.28e-05	0.0455	TGCCGCGGCCAGCACA
POLR2A	m-dataset-2482-1	hTFtarget	exJSRV	79	94	+	8.27632	8.54e-05	0.0315	CTCCCTGTCCCGCCAC
PIAS1	m-dataset-2454-1	hTFtarget	exJSRV	129	140	+	12.6806	2.21e-05	0.017	TGTTTGCTTTTG
PIAS1	m-dataset-2455-2	hTFtarget	exJSRV	128	136	-	11.6528	2.68e-05	0.0208	AGCAAACAT
PGR	m-dataset-2428-2	hTFtarget	exJSRV	129	139	+	13.8961	2.54e-06	0.00195	TGTTTGCTTTT
PGR	m-dataset-2427-1	hTFtarget	exJSRV	338	353	+	13.4394	1.19e-05	0.00895	GGGACGCTCCGTTCTC
PGR	m-dataset-2429-1	hTFtarget	exJSRV	337	352	+	12.4925	1.7e-05	0.0125	GGGGACGCTCCGTTCT
PGR	m-dataset-2428-1	hTFtarget	exJSRV	337	352	-	11.9394	2.84e-05	0.0205	AGAACGGAGCGTCCCC
PGR	m-dataset-2428-2	hTFtarget	exJSRV	223	233	-	12.026	6.48e-05	0.025	TGTTTATTCAT
PGR	m-dataset-2437-2	hTFtarget	exJSRV	79	87	-	11.4868	6.83e-05	0.0324	GACAGGGAG
PGR	m-dataset-2437-2	hTFtarget	exJSRV	353	361	-	11.2895	8.9e-05	0.0324	CACAGGGAG
PCGF2	m-dataset-2421-2	hTFtarget	exJSRV	73	94	+	11.8553	3.84e-05	0.0179	CCTAAGCTCCCTGTCCCGCCAC
PCGF2	m-dataset-2421-2	hTFtarget	exJSRV	347	368	+	11.4474	5.05e-05	0.0179	CGTTCTCTCCCTGTGCAGGTGC
NR3C1	m-dataset-2337-2	hTFtarget	exJSRV	81	89	-	12.1857	2.23e-06	0.00166	GGGACAGGG
NR3C1	m-dataset-2339-2	hTFtarget	exJSRV	129	140	-	14.2857	4.07e-06	0.00313	CAAAAGCAAACA
NR3C1	m-dataset-2315-1	hTFtarget	exJSRV	338	353	+	14.4714	6.15e-06	0.00459	GGGACGCTCCGTTCTC
NR3C1		database	exJSRV	336	353	-	13.2857	6.89e-06	0.00487	GAGAACGGAGCGTCCCCG
NR3C1	m-dataset-2335-1	hTFtarget	exJSRV	338	353	+	14.2576	7.28e-06	0.0055	GGGACGCTCCGTTCTC
NR3C1	m-dataset-2319-1	hTFtarget	exJSRV	338	353	-	13.9697	8.39e-06	0.00627	GAGAACGGAGCGTCCC
NR3C1	m-dataset-2331-1	hTFtarget	exJSRV	338	352	+	13.5606	1.16e-05	0.00875	GGGACGCTCCGTTCT
NR3C1	m-dataset-2337-1	hTFtarget	exJSRV	337	352	-	13.2273	1.4e-05	0.01	AGAACGGAGCGTCCCC
NR3C1	m-dataset-2329-1	hTFtarget	exJSRV	338	352	+	12.6515	1.97e-05	0.0149	GGGACGCTCCGTTCT
NR3C1	m-dataset-2320-1	hTFtarget	exJSRV	338	352	+	12.6515	2.15e-05	0.0162	GGGACGCTCCGTTCT
NR3C1	m-dataset-2345-1	hTFtarget	exJSRV	338	352	+	12.6212	2.15e-05	0.0162	GGGACGCTCCGTTCT
NR3C1	m-dataset-2317-1	hTFtarget	exJSRV	338	351	-	12.4394	2.55e-05	0.0186	GAACGGAGCGTCCC
NR3C1	m-dataset-2341-1	hTFtarget	exJSRV	337	352	-	12.2727	2.7e-05	0.0199	AGAACGGAGCGTCCCC
NR3C1	m-dataset-2340-1	hTFtarget	exJSRV	337	352	+	12.1818	2.86e-05	0.0214	GGGGACGCTCCGTTCT
NR3C1	m-dataset-2327-1	hTFtarget	exJSRV	125	140	-	11.8358	5.93e-05	0.0321	CAAAAGCAAACATCCG
NR3C1	m-dataset-2339-2	hTFtarget	exJSRV	222	233	+	11.4026	8.37e-05	0.0322	AATGAATAAACA
NR3C1	m-dataset-2327-1	hTFtarget	exJSRV	222	237	+	11.3284	8.42e-05	0.0321	AATGAATAAACAAGTT
NR2F2	m-dataset-2308-2	hTFtarget	exJSRV	129	139	-	12.7922	2.89e-05	0.0222	AAAAGCAAACA
NR2F2	m-dataset-2309-2	hTFtarget	exJSRV	129	137	-	12.2639	2.9e-05	0.0225	AAGCAAACA
NR0B1		database	exJSRV	4	13	+	14.2477	4.06e-06	0.00303	GCGGGGGACG
NOTCH1	m-dataset-2282-3	hTFtarget	exJSRV	361	367	-	12.9737	4.39e-05	0.0331	CACCTGC
NKX3-1	m-dataset-2278-1	hTFtarget	exJSRV	129	137	-	12.6528	2.31e-05	0.0179	AAGCAAACA
NKX3-1	m-dataset-2279-1	hTFtarget	exJSRV	129	140	-	12.5	3.11e-05	0.0219	CAAAAGCAAACA
NKX3-1	m-dataset-2279-1	hTFtarget	exJSRV	222	233	+	11.9583	5.69e-05	0.0219	AATGAATAAACA
NKX3-1	m-dataset-2278-1	hTFtarget	exJSRV	225	233	+	11.5139	8.29e-05	0.0322	GAATAAACA
NIPBL	m-dataset-2269-3	hTFtarget	exJSRV	129	139	+	14	8.42e-06	0.0065	TGTTTGCTTTT
NIPBL	m-dataset-2269-3	hTFtarget	exJSRV	223	233	-	11.3117	8.22e-05	0.0317	TGTTTATTCAT
NFYB	m-dataset-2264-3	hTFtarget	exJSRV	85	96	-	14.3421	7.23e-06	0.00543	GGGTGGCGGGAC
NFYA	m-dataset-2256-3	hTFtarget	exJSRV	85	96	-	13.75	1.14e-05	0.00848	GGGTGGCGGGAC
NFYA	m-dataset-2258-3	hTFtarget	exJSRV	85	96	-	11.8429	3.35e-05	0.0244	GGGTGGCGGGAC
NFIC	m-dataset-2243-5	hTFtarget	exJSRV	135	143	-	11.8571	5.09e-05	0.0382	TGCCAAAAG
NFIC	m-dataset-2240-2	hTFtarget	exJSRV	127	138	-	11.9306	5.12e-05	0.0394	AAAGCAAACATC
NFIC	m-dataset-2242-3	hTFtarget	exJSRV	43	49	-	12.1	6.51e-05	0.0245	TGCCAAA
NFIC	m-dataset-2242-3	hTFtarget	exJSRV	137	143	-	12.1	6.51e-05	0.0245	TGCCAAA
NFE2	m-dataset-2225-1	hTFtarget	exJSRV	296	317	+	12.8205	1.96e-05	0.0138	TCCTCTCAACCCCATCTTTTGT
NFE2	m-dataset-2225-1	hTFtarget	exJSRV	345	366	+	10.7179	8.51e-05	0.03	TCCGTTCTCTCCCTGTGCAGGT
NFATC1	m-dataset-2217-3	hTFtarget	exJSRV	358	369	-	12.1447	2.01e-05	0.0154	CGCACCTGCACA
NF1		database	exJSRV	42	59	+	11.8659	3.37e-05	0.0246	CTTTGGCAGAAGCCAAAG
NF1		database	exJSRV	136	152	-	11.2683	4.82e-05	0.0245	GTGAAGCAGTGCCAAAA
NF1		database	exJSRV	42	58	-	10.622	8.74e-05	0.0245	TTTGGCTTCTGCCAAAG
NF1		database	exJSRV	43	59	+	10.5	9.71e-05	0.0245	TTTGGCAGAAGCCAAAG
NANOG	m-dataset-2191-3	hTFtarget	exJSRV	311	321	-	15.3117	1.62e-06	0.00122	AGAGACAAAAG
NANOG	m-dataset-2192-3	hTFtarget	exJSRV	310	321	-	14.1389	3.02e-06	0.00222	AGAGACAAAAGA
NANOG	m-dataset-2189-3	hTFtarget	exJSRV	310	321	+	14.1667	3.36e-06	0.00254	TCTTTTGTCTCT
NANOG	m-dataset-2180-3	hTFtarget	exJSRV	310	321	-	12.625	1.69e-05	0.0128	AGAGACAAAAGA
NANOG	m-dataset-2190-3	hTFtarget	exJSRV	311	319	-	11.7042	4.91e-05	0.0377	AGACAAAAG
NANOG	m-dataset-2186-3	hTFtarget	exJSRV	311	319	-	11.8312	5.97e-05	0.0457	AGACAAAAG
MZF1		database	exJSRV	334	341	+	11.2959	5.98e-05	0.0455	AGCGGGGA
MYEF2		database	exJSRV	248	259	-	14.1584	8.54e-06	0.00644	TGCTATATTTAT
MYEF2		database	exJSRV	169	184	+	10.8839	7.09e-05	0.0299	CTGATTATATAAGAAT
MYEF2		database	exJSRV	244	259	+	10.6429	7.89e-05	0.0299	CTTTATAAATATAGCA
MYC	m-dataset-2108-5	hTFtarget	exJSRV	317	325	-	16.2368	4.03e-06	0.00302	AGAGAGAGA
MYC	m-dataset-2108-5	hTFtarget	exJSRV	315	323	-	15.6842	8.06e-06	0.00302	AGAGAGACA
MYC	m-dataset-2108-2	hTFtarget	exJSRV	312	333	-	7.85526	1.8e-05	0.013	AAGAAACGAGAGAGAGACAAAA
MYC	m-dataset-2108-5	hTFtarget	exJSRV	350	358	-	11.4868	4.54e-05	0.0113	AGGGAGAGA
MYC	m-dataset-2156-1	hTFtarget	exJSRV	82	97	+	10.3289	5.51e-05	0.0382	CCTGTCCCGCCACCCT
MYC	m-dataset-2108-3	hTFtarget	exJSRV	306	327	+	11	5.54e-05	0.0399	CCCATCTTTTGTCTCTCTCTCG
MYBL2	m-dataset-2081-3	hTFtarget	exJSRV	129	140	-	13.4444	1.12e-05	0.00861	CAAAAGCAAACA
MYBL2	m-dataset-2081-3	hTFtarget	exJSRV	222	233	+	11.8056	7e-05	0.0269	AATGAATAAACA
MYB	m-dataset-2074-3	hTFtarget	exJSRV	361	367	-	12.3947	4.39e-05	0.0333	CACCTGC
MYB	m-dataset-2075-2	hTFtarget	exJSRV	361	367	-	12.1857	4.39e-05	0.0338	CACCTGC
MYB	m-dataset-2076-3	hTFtarget	exJSRV	362	368	+	12.6143	4.39e-05	0.0332	CAGGTGC
MYB	m-dataset-2078-5	hTFtarget	exJSRV	361	367	-	12.7632	4.39e-05	0.0322	CACCTGC
MEF2D		database	exJSRV	247	258	-	14.5089	7.01e-06	0.00534	GCTATATTTATA
MEF2C		database	exJSRV	246	258	+	11.4394	1.39e-05	0.0106	TTATAAATATAGC
MEF2C		database	exJSRV	245	259	+	11.0847	6.17e-05	0.0466	TTTATAAATATAGCA
MEF2A		database	exJSRV	248	259	-	13.0707	1.67e-05	0.0128	TGCTATATTTAT
MEF2A	m-dataset-2032-1	hTFtarget	exJSRV	246	259	-	12.403	2.67e-05	0.0201	TGCTATATTTATAA
MEF2A	m-dataset-2031-1	hTFtarget	exJSRV	246	261	-	11.9552	3.29e-05	0.0248	AATGCTATATTTATAA
MEF2A		database	exJSRV	246	260	+	11.9206	3.42e-05	0.0258	TTATAAATATAGCAT
MEF2A		database	exJSRV	247	260	-	11.8571	3.49e-05	0.0262	ATGCTATATTTATA
MEF2A	m-dataset-2030-1	hTFtarget	exJSRV	246	261	+	12.0896	3.62e-05	0.0272	TTATAAATATAGCATT
MED1	m-dataset-2003-1	hTFtarget	exJSRV	359	367	-	12.9143	2.14e-05	0.0161	CACCTGCAC
MED1	m-dataset-2020-1	hTFtarget	exJSRV	361	367	-	12.2895	4.39e-05	0.0331	CACCTGC
MECP2	m-dataset-2000-1	hTFtarget	exJSRV	28	39	+	10.8026	4.43e-05	0.0325	AAGTCCTGGGAG
MAZ	m-dataset-1987-1	hTFtarget	exJSRV	79	94	+	12.9697	1.49e-05	0.0109	CTCCCTGTCCCGCCAC
MAZ	m-dataset-1991-1	hTFtarget	exJSRV	79	94	+	12.5	1.81e-05	0.0131	CTCCCTGTCCCGCCAC
MAZ	m-dataset-1990-1	hTFtarget	exJSRV	78	93	+	12.0303	2.39e-05	0.0172	GCTCCCTGTCCCGCCA
MAZ	m-dataset-1990-3	hTFtarget	exJSRV	344	359	+	12.1818	2.99e-05	0.0222	CTCCGTTCTCTCCCTG
MAZ	m-dataset-1988-3	hTFtarget	exJSRV	77	92	-	8.75	3.85e-05	0.0282	GGCGGGACAGGGAGCT
MAZ		database	exJSRV	296	309	-	11.191	5.16e-05	0.0386	TGGGGTTGAGAGGA
MAZ	m-dataset-1991-1	hTFtarget	exJSRV	82	97	+	8.61429	8.65e-05	0.0313	CCTGTCCCGCCACCCT
MAZ	m-dataset-1990-1	hTFtarget	exJSRV	81	96	+	8.9697	8.73e-05	0.0314	CCCTGTCCCGCCACCC
LYL1	m-dataset-1940-2	hTFtarget	exJSRV	355	369	-	12.8553	1.57e-05	0.0111	CGCACCTGCACAGGG
LHX2	m-dataset-1916-1	hTFtarget	exJSRV	223	234	-	12.5844	2.9e-05	0.0223	TTGTTTATTCAT
LHX2	m-dataset-1916-1	hTFtarget	exJSRV	128	139	+	11.2597	7.94e-05	0.0305	ATGTTTGCTTTT
KLF9	m-dataset-1904-1	hTFtarget	exJSRV	203	218	+	8.72727	5.35e-05	0.0396	TCCGGTGGGTGTAGCT
KLF5	m-dataset-1902-2	hTFtarget	exJSRV	85	96	-	13.4211	1.3e-05	0.00977	GGGTGGCGGGAC
KLF4	m-dataset-1891-1	hTFtarget	exJSRV	206	217	+	13.1429	1.92e-05	0.0144	GGTGGGTGTAGC
KLF4	m-dataset-1890-3	hTFtarget	exJSRV	208	216	-	12.8939	3.43e-05	0.0262	CTACACCCA
KLF4	m-dataset-1888-1	hTFtarget	exJSRV	204	218	+	12.2121	3.74e-05	0.0277	CCGGTGGGTGTAGCT
KLF4	m-dataset-1891-3	hTFtarget	exJSRV	382	393	-	10.7368	4.56e-05	0.0333	GCCGCGGCCAGC
KLF4		database	exJSRV	208	217	+	11.2245	6.5e-05	0.0484	TGGGTGTAGC
KLF3		database	exJSRV	204	218	+	12.9633	1.83e-05	0.0139	CCGGTGGGTGTAGCT
KLF13		database	exJSRV	88	100	-	12.5413	2.75e-05	0.0199	TTGAGGGTGGCGG
KLF1		database	exJSRV	207	217	+	12.4862	3.04e-05	0.0229	GTGGGTGTAGC
KLF1		database	exJSRV	207	216	-	12.0816	3.98e-05	0.0303	CTACACCCAC
KLF1	m-dataset-1882-2	hTFtarget	exJSRV	358	369	-	11.6184	4.3e-05	0.0319	CGCACCTGCACA
KDM5B	m-dataset-1876-2	hTFtarget	exJSRV	308	332	-	14.859	2.96e-06	0.00202	AGAAACGAGAGAGAGACAAAAGATG
KDM5B	m-dataset-1876-2	hTFtarget	exJSRV	310	334	-	12.2692	1.05e-05	0.00358	TAAGAAACGAGAGAGAGACAAAAGA
KDM5B	m-dataset-1873-2	hTFtarget	exJSRV	318	333	+	10.6667	5.85e-05	0.0258	CTCTCTCTCGTTTCTT
KDM5B	m-dataset-1873-2	hTFtarget	exJSRV	345	360	+	10.1528	7.34e-05	0.0258	TCCGTTCTCTCCCTGT
KDM1A	m-dataset-1860-2	hTFtarget	exJSRV	78	99	-	11.8028	2.4e-05	0.017	TGAGGGTGGCGGGACAGGGAGC
JUND	m-dataset-1833-2	hTFtarget	exJSRV	129	139	-	13.3506	1.88e-05	0.0145	AAAAGCAAACA
JUND	m-dataset-1833-2	hTFtarget	exJSRV	223	233	+	11.8052	8.72e-05	0.0336	ATGAATAAACA
JUN	m-dataset-1806-3	hTFtarget	exJSRV	161	167	+	11.8	6.51e-05	0.0492	CAGGAAA
IRF3	m-dataset-1777-2	hTFtarget	exJSRV	310	334	-	12.0256	1.15e-05	0.00791	TAAGAAACGAGAGAGAGACAAAAGA
IRF3	m-dataset-1777-1	hTFtarget	exJSRV	312	333	-	12	1.85e-05	0.0134	AAGAAACGAGAGAGAGACAAAA
IRF3	m-dataset-1777-3	hTFtarget	exJSRV	361	367	-	12.4	4.39e-05	0.0329	CACCTGC
IRF3	m-dataset-1777-2	hTFtarget	exJSRV	307	331	-	6.69231	9.17e-05	0.0315	GAAACGAGAGAGAGACAAAAGATGG
IRF1	m-dataset-1762-1	hTFtarget	exJSRV	81	96	-	11.0152	3.66e-05	0.0271	GGGTGGCGGGACAGGG
IRF1	m-dataset-1762-3	hTFtarget	exJSRV	207	218	-	11	5.43e-05	0.0409	AGCTACACCCAC
IKZF1	m-dataset-1757-1	hTFtarget	exJSRV	77	92	+	11.697	4.06e-05	0.0289	AGCTCCCTGTCCCGCC
IKZF1	m-dataset-1757-1	hTFtarget	exJSRV	342	357	+	10.9697	7.65e-05	0.0289	CGCTCCGTTCTCTCCC
HSF1	m-dataset-1742-4	hTFtarget	exJSRV	191	201	+	12.4868	3.48e-05	0.0268	ATTGTGTAAGA
HIF1A	m-dataset-1633-1	hTFtarget	exJSRV	313	330	+	9.46053	4.61e-06	0.00339	TTTGTCTCTCTCTCGTTT
HIF1A	m-dataset-1633-3	hTFtarget	exJSRV	315	326	-	12.9481	1.88e-05	0.0138	GAGAGAGAGACA
HIF1A	m-dataset-1633-1	hTFtarget	exJSRV	307	324	+	4.15789	2.99e-05	0.011	CCATCTTTTGTCTCTCTC
HIF1A	m-dataset-1633-2	hTFtarget	exJSRV	308	326	-	8.30263	4.53e-05	0.0335	GAGAGAGAGACAAAAGATG
HIF1A	m-dataset-1629-2	hTFtarget	exJSRV	346	361	+	11.5584	4.75e-05	0.016	CCGTTCTCTCCCTGTG
HIF1A	m-dataset-1629-2	hTFtarget	exJSRV	78	93	+	11.0909	6.51e-05	0.016	GCTCCCTGTCCCGCCA
HIF1A	m-dataset-1629-2	hTFtarget	exJSRV	309	324	+	10.7922	7.92e-05	0.016	ATCTTTTGTCTCTCTC
HIF1A	m-dataset-1629-2	hTFtarget	exJSRV	317	332	+	10.6234	8.83e-05	0.016	TCTCTCTCTCGTTTCT
HDAC3	m-dataset-1604-1	hTFtarget	exJSRV	126	141	+	13.4776	6.23e-06	0.00474	GGATGTTTGCTTTTGG
HDAC3	m-dataset-1603-1	hTFtarget	exJSRV	129	140	-	13.2836	1.08e-05	0.00829	CAAAAGCAAACA
HDAC3	m-dataset-1603-1	hTFtarget	exJSRV	222	233	+	11.403	6.95e-05	0.0268	AATGAATAAACA
HDAC3	m-dataset-1604-1	hTFtarget	exJSRV	221	236	-	11.2537	7.71e-05	0.0294	ACTTGTTTATTCATTA
HDAC2	m-dataset-1591-1	hTFtarget	exJSRV	129	139	+	13.5556	9.94e-06	0.00766	TGTTTGCTTTT
HDAC2	m-dataset-1596-1	hTFtarget	exJSRV	129	140	-	12.7361	2.22e-05	0.0169	CAAAAGCAAACA
HDAC2	m-dataset-1599-2	hTFtarget	exJSRV	123	138	+	12.6623	2.36e-05	0.0175	CTCGGATGTTTGCTTT
HDAC2	m-dataset-1594-2	hTFtarget	exJSRV	81	102	+	11.4048	3.39e-05	0.0252	CCCTGTCCCGCCACCCTCAAGA
HDAC2	m-dataset-1599-2	hTFtarget	exJSRV	224	239	-	11.5714	6.2e-05	0.0231	ATAACTTGTTTATTCA
HDAC2	m-dataset-1591-1	hTFtarget	exJSRV	223	233	-	11.5139	7.58e-05	0.0292	TGTTTATTCAT
HDAC2	m-dataset-1596-1	hTFtarget	exJSRV	222	233	+	11.5417	7.73e-05	0.0294	AATGAATAAACA
GTF2I	m-dataset-1561-2	hTFtarget	exJSRV	278	289	-	11.2895	2.82e-05	0.021	CAAAACGGCTGA
GATA6	m-dataset-1518-3	hTFtarget	exJSRV	127	138	-	12.6234	2.92e-05	0.0118	AAAGCAAACATC
GATA6	m-dataset-1518-3	hTFtarget	exJSRV	224	235	+	12.5714	3.07e-05	0.0118	TGAATAAACAAG
GATA4	m-dataset-1495-3	hTFtarget	exJSRV	129	138	-	13.2727	7.91e-06	0.00612	AAAGCAAACA
GATA4	m-dataset-1499-2	hTFtarget	exJSRV	86	94	-	12.75	2.52e-05	0.0181	GTGGCGGGA
GATA4	m-dataset-1495-3	hTFtarget	exJSRV	224	233	+	12.026	5.53e-05	0.0214	TGAATAAACA
GATA3	m-dataset-1481-2	hTFtarget	exJSRV	129	139	+	14.4028	7.4e-07	0.000571	TGTTTGCTTTT
GATA3	m-dataset-1474-2	hTFtarget	exJSRV	129	138	-	14.0779	4.34e-06	0.00336	AAAGCAAACA
GATA3	m-dataset-1480-2	hTFtarget	exJSRV	129	137	-	13.1806	1.09e-05	0.00843	AAGCAAACA
GATA3	m-dataset-1488-2	hTFtarget	exJSRV	129	140	-	13.3472	1.09e-05	0.00843	CAAAAGCAAACA
GATA3	m-dataset-1486-2	hTFtarget	exJSRV	224	234	+	13.6234	1.28e-05	0.00983	TGAATAAACAA
GATA3	m-dataset-1486-2	hTFtarget	exJSRV	128	138	-	12.1169	4.87e-05	0.0188	AAAGCAAACAT
GATA3	m-dataset-1488-2	hTFtarget	exJSRV	222	233	+	12	4.89e-05	0.0188	AATGAATAAACA
GATA3	m-dataset-1474-2	hTFtarget	exJSRV	224	233	+	11.5974	7.63e-05	0.0295	TGAATAAACA
GATA3	m-dataset-1481-2	hTFtarget	exJSRV	223	233	-	11.3611	8.5e-05	0.0328	TGTTTATTCAT
GABPA	m-dataset-1428-2	hTFtarget	exJSRV	78	93	-	10.5263	6.52e-05	0.0493	TGGCGGGACAGGGAGC
FOXQ1		database	exJSRV	225	236	-	14.898	7.23e-06	0.00549	ACTTGTTTATTC
FOXP3		database	exJSRV	227	234	+	12.8429	2.65e-05	0.0205	ATAAACAA
FOXP3		database	exJSRV	166	174	+	11.7658	4.44e-05	0.0341	AATCTGATT
FOXP2		database	exJSRV	225	235	+	12.3636	4.78e-05	0.0366	GAATAAACAAG
FOXP1	m-dataset-1401-1	hTFtarget	exJSRV	222	233	-	12.6269	1.77e-05	0.0104	TGTTTATTCATT
FOXP1	m-dataset-1401-1	hTFtarget	exJSRV	129	140	+	12.2985	2.7e-05	0.0104	TGTTTGCTTTTG
FOXP1	m-dataset-1403-1	hTFtarget	exJSRV	225	235	-	12.209	4.91e-05	0.0379	CTTGTTTATTC
FOXP1	m-dataset-1399-1	hTFtarget	exJSRV	129	137	-	12.1528	5.1e-05	0.031	AAGCAAACA
FOXP1	m-dataset-1399-1	hTFtarget	exJSRV	225	233	+	11.6944	7.99e-05	0.031	GAATAAACA
FOXO4		database	exJSRV	226	234	-	13.7865	7.28e-06	0.00559	TTGTTTATT
FOXO4		database	exJSRV	227	237	+	12.6292	1.11e-05	0.00834	ATAAACAAGTT
FOXO3		database	exJSRV	226	237	+	13.8125	8.71e-06	0.0066	AATAAACAAGTT
FOXO3	m-dataset-1395-3	hTFtarget	exJSRV	129	137	-	12.1944	4.12e-05	0.0319	AAGCAAACA
FOXO1		database	exJSRV	226	235	+	12.7763	4.63e-06	0.00351	AATAAACAAG
FOXO1		database	exJSRV	222	237	-	13.012	1.84e-05	0.014	AACTTGTTTATTCATT
FOXM1	m-dataset-1389-2	hTFtarget	exJSRV	129	139	-	15.1299	8.2e-07	0.000633	AAAAGCAAACA
FOXM1	m-dataset-1390-3	hTFtarget	exJSRV	127	138	-	12.3117	4.19e-05	0.0322	AAAGCAAACATC
FOXM1	m-dataset-1391-1	hTFtarget	exJSRV	236	255	+	11.2338	4.93e-05	0.0368	TTATGTTACTTTATAAATAT
FOXM1	m-dataset-1389-2	hTFtarget	exJSRV	223	233	+	11.4286	8.19e-05	0.0316	ATGAATAAACA
FOXM1	m-dataset-1390-3	hTFtarget	exJSRV	224	235	+	11.2208	8.37e-05	0.0322	TGAATAAACAAG
FOXK1	m-dataset-1375-4	hTFtarget	exJSRV	188	196	+	12.0704	3.22e-05	0.0248	GTGATTGTG
FOXJ2		database	exJSRV	124	141	-	13.9891	9.99e-06	0.00754	CCAAAAGCAAACATCCGA
FOXJ2		database	exJSRV	129	138	+	12.5761	4e-05	0.0308	TGTTTGCTTT
FOXF2		database	exJSRV	129	139	+	14.1196	8.15e-06	0.00623	TGTTTGCTTTT
FOXF1		database	exJSRV	224	234	-	14.009	1.2e-05	0.00923	TTGTTTATTCA
FOXF1		database	exJSRV	128	138	+	12.2793	4.23e-05	0.0162	ATGTTTGCTTT
FOXD3		database	exJSRV	129	137	+	12.0602	3.53e-05	0.0233	TGTTTGCTT
FOXD3		database	exJSRV	225	233	-	11.6145	6.05e-05	0.0233	TGTTTATTC
FOXC1		database	exJSRV	167	181	+	9.4382	6.83e-05	0.0325	ATCTGATTATATAAG
FOXC1		database	exJSRV	222	236	-	8.7191	8.75e-05	0.0325	ACTTGTTTATTCATT
FOXA3		database	exJSRV	128	140	+	13.0693	1.92e-05	0.0147	ATGTTTGCTTTTG
FOXA3		database	exJSRV	222	234	-	11.7822	6e-05	0.023	TTGTTTATTCATT
FOXA2	m-dataset-1358-3	hTFtarget	exJSRV	129	137	-	13.4675	4.91e-06	0.00381	AAGCAAACA
FOXA2	m-dataset-1359-3	hTFtarget	exJSRV	129	138	+	13.7895	6.92e-06	0.00535	TGTTTGCTTT
FOXA2	m-dataset-1362-2	hTFtarget	exJSRV	129	137	-	12.7639	1.09e-05	0.00845	AAGCAAACA
FOXA2	m-dataset-1364-2	hTFtarget	exJSRV	129	140	-	13.2208	1.56e-05	0.012	CAAAAGCAAACA
FOXA2	m-dataset-1345-1	hTFtarget	exJSRV	129	140	+	13.0152	2.03e-05	0.0156	TGTTTGCTTTTG
FOXA2	m-dataset-1345-2	hTFtarget	exJSRV	129	139	-	12.6364	2.88e-05	0.0222	AAAAGCAAACA
FOXA2		database	exJSRV	128	139	+	12.5079	3.11e-05	0.0209	ATGTTTGCTTTT
FOXA2	m-dataset-1363-2	hTFtarget	exJSRV	129	137	-	11.5694	3.56e-05	0.0276	AAGCAAACA
FOXA2	m-dataset-1365-1	hTFtarget	exJSRV	224	235	-	12.0909	4.51e-05	0.0347	CTTGTTTATTCA
FOXA2		database	exJSRV	223	234	-	11.7778	5.46e-05	0.0209	TTGTTTATTCAT
FOXA2	m-dataset-1357-1	hTFtarget	exJSRV	223	234	+	11.5634	6.4e-05	0.0492	ATGAATAAACAA
FOXA2	m-dataset-1345-2	hTFtarget	exJSRV	223	233	+	11.9481	6.48e-05	0.0249	ATGAATAAACA
FOXA2	m-dataset-1355-1	hTFtarget	exJSRV	125	140	-	10.7042	9.2e-05	0.036	CAAAAGCAAACATCCG
FOXA2	m-dataset-1355-1	hTFtarget	exJSRV	222	237	+	10.6479	9.46e-05	0.036	AATGAATAAACAAGTT
FOXA1		database	exJSRV	129	139	+	14.8261	3.13e-06	0.00241	TGTTTGCTTTT
FOXA1	m-dataset-1335-2	hTFtarget	exJSRV	129	140	+	13.4722	4.14e-06	0.00319	TGTTTGCTTTTG
FOXA1	m-dataset-1272-2	hTFtarget	exJSRV	129	137	-	13.2857	4.91e-06	0.00381	AAGCAAACA
FOXA1	m-dataset-1273-2	hTFtarget	exJSRV	129	137	-	12.4306	4.91e-06	0.00381	AAGCAAACA
FOXA1	m-dataset-1307-2	hTFtarget	exJSRV	129	137	-	12.6866	4.91e-06	0.00381	AAGCAAACA
FOXA1	m-dataset-1308-2	hTFtarget	exJSRV	129	137	-	12.6667	4.91e-06	0.00381	AAGCAAACA
FOXA1	m-dataset-1314-2	hTFtarget	exJSRV	129	137	-	12.6528	4.91e-06	0.0038	AAGCAAACA
FOXA1	m-dataset-1318-2	hTFtarget	exJSRV	129	137	-	12.7222	4.91e-06	0.00381	AAGCAAACA
FOXA1	m-dataset-1328-2	hTFtarget	exJSRV	129	137	-	13.3766	4.91e-06	0.00381	AAGCAAACA
FOXA1	m-dataset-1336-2	hTFtarget	exJSRV	129	137	-	13.125	4.91e-06	0.00381	AAGCAAACA
FOXA1	m-dataset-1305-2	hTFtarget	exJSRV	129	139	-	13.5417	5.06e-06	0.00391	AAAAGCAAACA
FOXA1	m-dataset-1275-2	hTFtarget	exJSRV	129	140	+	13.3582	6.8e-06	0.00523	TGTTTGCTTTTG
FOXA1	m-dataset-1325-2	hTFtarget	exJSRV	129	140	-	13.4444	6.98e-06	0.00537	CAAAAGCAAACA
FOXA1	m-dataset-1302-2	hTFtarget	exJSRV	129	140	-	12.8507	7.33e-06	0.00564	CAAAAGCAAACA
FOXA1	m-dataset-1282-2	hTFtarget	exJSRV	128	139	-	12.8955	8.03e-06	0.00619	AAAAGCAAACAT
FOXA1	m-dataset-1281-1	hTFtarget	exJSRV	125	140	+	13.8955	1.06e-05	0.00803	CGGATGTTTGCTTTTG
FOXA1	m-dataset-1274-2	hTFtarget	exJSRV	129	137	-	12.3194	1.09e-05	0.00845	AAGCAAACA
FOXA1	m-dataset-1276-3	hTFtarget	exJSRV	129	137	-	13.8701	1.09e-05	0.00845	AAGCAAACA
FOXA1	m-dataset-1280-2	hTFtarget	exJSRV	129	137	-	12.9444	1.09e-05	0.00845	AAGCAAACA
FOXA1	m-dataset-1284-2	hTFtarget	exJSRV	129	137	-	12.4861	1.09e-05	0.00845	AAGCAAACA
FOXA1	m-dataset-1300-2	hTFtarget	exJSRV	129	137	-	12.7083	1.09e-05	0.00845	AAGCAAACA
FOXA1	m-dataset-1317-2	hTFtarget	exJSRV	129	137	-	12.9351	1.09e-05	0.00843	AAGCAAACA
FOXA1	m-dataset-1327-2	hTFtarget	exJSRV	129	137	-	12.9722	1.09e-05	0.00845	AAGCAAACA
FOXA1	m-dataset-1284-1	hTFtarget	exJSRV	126	141	-	13.6061	1.18e-05	0.00895	CCAAAAGCAAACATCC
FOXA1	m-dataset-1313-2	hTFtarget	exJSRV	129	140	-	12.4478	1.34e-05	0.0103	CAAAAGCAAACA
FOXA1	m-dataset-1337-2	hTFtarget	exJSRV	129	139	-	12.9444	1.39e-05	0.0107	AAAAGCAAACA
FOXA1	m-dataset-1309-1	hTFtarget	exJSRV	129	140	+	13.4627	1.47e-05	0.0113	TGTTTGCTTTTG
FOXA1	m-dataset-1304-2	hTFtarget	exJSRV	129	139	+	12.6806	1.48e-05	0.0114	TGTTTGCTTTT
FOXA1	m-dataset-1315-1	hTFtarget	exJSRV	124	141	+	13.4179	1.57e-05	0.0119	TCGGATGTTTGCTTTTGG
FOXA1	m-dataset-1316-2	hTFtarget	exJSRV	129	137	-	12.8472	1.58e-05	0.0123	AAGCAAACA
FOXA1	m-dataset-1297-2	hTFtarget	exJSRV	129	140	-	12.9167	1.68e-05	0.013	CAAAAGCAAACA
FOXA1	m-dataset-1303-2	hTFtarget	exJSRV	129	137	-	12.2836	1.69e-05	0.0131	AAGCAAACA
FOXA1	m-dataset-1280-1	hTFtarget	exJSRV	126	140	-	13.3134	1.76e-05	0.0134	CAAAAGCAAACATCC
FOXA1	m-dataset-1306-2	hTFtarget	exJSRV	129	136	-	12.3194	1.79e-05	0.0139	AGCAAACA
FOXA1	m-dataset-1338-2	hTFtarget	exJSRV	129	136	-	12.8442	1.79e-05	0.0139	AGCAAACA
FOXA1		database	exJSRV	128	137	-	13.697	1.82e-05	0.0141	AAGCAAACAT
FOXA1	m-dataset-1339-2	hTFtarget	exJSRV	129	137	-	12.5556	1.98e-05	0.0154	AAGCAAACA
FOXA1	m-dataset-1331-1	hTFtarget	exJSRV	129	140	+	12.5821	2.01e-05	0.0155	TGTTTGCTTTTG
FOXA1	m-dataset-1306-1	hTFtarget	exJSRV	129	140	-	13.209	2.05e-05	0.0158	CAAAAGCAAACA
FOXA1	m-dataset-1323-1	hTFtarget	exJSRV	129	140	+	12.9851	2.1e-05	0.0162	TGTTTGCTTTTG
FOXA1	m-dataset-1322-1	hTFtarget	exJSRV	126	140	+	12.6716	2.11e-05	0.009	GGATGTTTGCTTTTG
FOXA1	m-dataset-1334-1	hTFtarget	exJSRV	129	140	+	12.7761	2.19e-05	0.0168	TGTTTGCTTTTG
FOXA1		database	exJSRV	125	139	+	13.2041	2.24e-05	0.0171	CGGATGTTTGCTTTT
FOXA1	m-dataset-1309-2	hTFtarget	exJSRV	129	140	-	12.1667	2.34e-05	0.018	CAAAAGCAAACA
FOXA1	m-dataset-1322-1	hTFtarget	exJSRV	222	236	-	12.5672	2.36e-05	0.009	ACTTGTTTATTCATT
FOXA1	m-dataset-1274-1	hTFtarget	exJSRV	126	141	+	12.9697	2.37e-05	0.018	GGATGTTTGCTTTTGG
FOXA1	m-dataset-1276-1	hTFtarget	exJSRV	126	141	+	12.8485	2.52e-05	0.0192	GGATGTTTGCTTTTGG
FOXA1	m-dataset-1308-1	hTFtarget	exJSRV	129	140	+	12.7313	2.53e-05	0.0195	TGTTTGCTTTTG
FOXA1	m-dataset-1335-1	hTFtarget	exJSRV	125	140	+	12.791	2.61e-05	0.0165	CGGATGTTTGCTTTTG
FOXA1	m-dataset-1307-1	hTFtarget	exJSRV	127	141	-	12.7612	2.63e-05	0.0201	CCAAAAGCAAACATC
FOXA1	m-dataset-1282-1	hTFtarget	exJSRV	126	140	+	12.8485	2.65e-05	0.0202	GGATGTTTGCTTTTG
FOXA1	m-dataset-1313-1	hTFtarget	exJSRV	127	141	+	12.8209	2.66e-05	0.0138	GATGTTTGCTTTTGG
FOXA1	m-dataset-1301-2	hTFtarget	exJSRV	129	137	-	12.1389	2.67e-05	0.0207	AAGCAAACA
FOXA1	m-dataset-1317-1	hTFtarget	exJSRV	126	140	+	12.8333	2.67e-05	0.0204	GGATGTTTGCTTTTG
FOXA1	m-dataset-1326-2	hTFtarget	exJSRV	129	137	-	12.3056	2.9e-05	0.0225	AAGCAAACA
FOXA1	m-dataset-1330-1	hTFtarget	exJSRV	129	140	+	12.4179	2.95e-05	0.0226	TGTTTGCTTTTG
FOXA1	m-dataset-1333-1	hTFtarget	exJSRV	126	140	+	12.5224	3.02e-05	0.0226	GGATGTTTGCTTTTG
FOXA1	m-dataset-1311-2	hTFtarget	exJSRV	129	137	-	11.9028	3.16e-05	0.0245	AAGCAAACA
FOXA1	m-dataset-1320-3	hTFtarget	exJSRV	129	137	-	11.8333	3.16e-05	0.0245	AAGCAAACA
FOXA1	m-dataset-1273-1	hTFtarget	exJSRV	126	141	-	12.597	3.24e-05	0.0247	CCAAAAGCAAACATCC
FOXA1	m-dataset-1324-1	hTFtarget	exJSRV	129	140	-	12.5373	3.29e-05	0.0253	CAAAAGCAAACA
FOXA1	m-dataset-1286-2	hTFtarget	exJSRV	213	228	+	9.97403	3.61e-05	0.0268	GTAGCTTATAATGAAT
FOXA1	m-dataset-1313-1	hTFtarget	exJSRV	221	235	-	12.4478	3.62e-05	0.0138	CTTGTTTATTCATTA
FOXA1	m-dataset-1327-1	hTFtarget	exJSRV	125	140	+	12.303	3.7e-05	0.0281	CGGATGTTTGCTTTTG
FOXA1	m-dataset-1298-1	hTFtarget	exJSRV	125	141	+	12.1818	3.78e-05	0.0287	CGGATGTTTGCTTTTGG
FOXA1	m-dataset-1325-1	hTFtarget	exJSRV	129	140	-	12.3788	3.93e-05	0.0303	CAAAAGCAAACA
FOXA1	m-dataset-1332-1	hTFtarget	exJSRV	129	140	+	12.3582	3.99e-05	0.0271	TGTTTGCTTTTG
FOXA1	m-dataset-1275-2	hTFtarget	exJSRV	222	233	-	12.1194	4.08e-05	0.0157	TGTTTATTCATT
FOXA1	m-dataset-1312-2	hTFtarget	exJSRV	129	137	-	11.7313	4.12e-05	0.032	AAGCAAACA
FOXA1	m-dataset-1329-1	hTFtarget	exJSRV	125	140	+	11.9851	4.16e-05	0.0251	CGGATGTTTGCTTTTG
FOXA1	m-dataset-1299-1	hTFtarget	exJSRV	129	140	+	12.2985	4.28e-05	0.0316	TGTTTGCTTTTG
FOXA1	m-dataset-1316-1	hTFtarget	exJSRV	126	141	+	12.1364	4.29e-05	0.0325	GGATGTTTGCTTTTGG
FOXA1	m-dataset-1335-1	hTFtarget	exJSRV	222	237	-	12.0896	4.32e-05	0.0165	AACTTGTTTATTCATT
FOXA1	m-dataset-1297-1	hTFtarget	exJSRV	224	235	+	12.1818	4.39e-05	0.0338	TGAATAAACAAG
FOXA1	m-dataset-1314-1	hTFtarget	exJSRV	126	141	-	12.0909	4.4e-05	0.0336	CCAAAAGCAAACATCC
FOXA1	m-dataset-1303-1	hTFtarget	exJSRV	126	140	-	12.1667	4.45e-05	0.034	CAAAAGCAAACATCC
FOXA1	m-dataset-1296-2	hTFtarget	exJSRV	129	137	-	12.0278	4.61e-05	0.0358	AAGCAAACA
FOXA1	m-dataset-1310-3	hTFtarget	exJSRV	129	139	+	11.6944	4.64e-05	0.0358	TGTTTGCTTTT
FOXA1	m-dataset-1271-1	hTFtarget	exJSRV	127	140	-	11.9545	4.76e-05	0.0287	CAAAAGCAAACATC
FOXA1	m-dataset-1310-1	hTFtarget	exJSRV	129	140	-	12.1831	4.89e-05	0.0377	CAAAAGCAAACA
FOXA1	m-dataset-1294-1	hTFtarget	exJSRV	338	352	+	11.3939	4.92e-05	0.0188	GGGACGCTCCGTTCT
FOXA1	m-dataset-1294-1	hTFtarget	exJSRV	338	352	-	11.3788	4.96e-05	0.0188	AGAACGGAGCGTCCC
FOXA1	m-dataset-1275-1	hTFtarget	exJSRV	338	352	-	11.3286	5.04e-05	0.0375	AGAACGGAGCGTCCC
FOXA1	m-dataset-1328-1	hTFtarget	exJSRV	126	140	+	11.8955	5.08e-05	0.0284	GGATGTTTGCTTTTG
FOXA1	m-dataset-1283-2	hTFtarget	exJSRV	129	137	-	11.9028	5.1e-05	0.0396	AAGCAAACA
FOXA1	m-dataset-1305-1	hTFtarget	exJSRV	126	141	-	11.8333	5.14e-05	0.0391	CCAAAAGCAAACATCC
FOXA1	m-dataset-1304-1	hTFtarget	exJSRV	127	142	+	11.8788	5.18e-05	0.0395	GATGTTTGCTTTTGGC
FOXA1	m-dataset-1312-1	hTFtarget	exJSRV	125	140	+	11.9403	5.19e-05	0.0332	CGGATGTTTGCTTTTG
FOXA1	m-dataset-1302-1	hTFtarget	exJSRV	129	140	+	11.9091	5.29e-05	0.0407	TGTTTGCTTTTG
FOXA1	m-dataset-1339-1	hTFtarget	exJSRV	126	141	+	11.6364	5.44e-05	0.0414	GGATGTTTGCTTTTGG
FOXA1	m-dataset-1326-1	hTFtarget	exJSRV	126	141	-	11.8507	5.46e-05	0.0416	CCAAAAGCAAACATCC
FOXA1	m-dataset-1311-1	hTFtarget	exJSRV	126	140	-	11.8485	5.7e-05	0.0435	CAAAAGCAAACATCC
FOXA1	m-dataset-1344-1	hTFtarget	exJSRV	224	235	-	11.8333	5.83e-05	0.0449	CTTGTTTATTCA
FOXA1	m-dataset-1304-2	hTFtarget	exJSRV	223	233	-	11.6528	6.01e-05	0.0232	TGTTTATTCAT
FOXA1	m-dataset-1336-1	hTFtarget	exJSRV	125	140	-	11.4697	6.08e-05	0.0462	CAAAAGCAAACATCCG
FOXA1	m-dataset-1321-1	hTFtarget	exJSRV	129	139	+	11.7612	6.13e-05	0.0472	TGTTTGCTTTT
FOXA1	m-dataset-1331-1	hTFtarget	exJSRV	222	233	-	11.5373	6.27e-05	0.0241	TGTTTATTCATT
FOXA1	m-dataset-1341-1	hTFtarget	exJSRV	126	141	-	11.5909	6.38e-05	0.0486	CCAAAAGCAAACATCC
FOXA1	m-dataset-1342-1	hTFtarget	exJSRV	125	140	+	11.4394	6.51e-05	0.0496	CGGATGTTTGCTTTTG
FOXA1	m-dataset-1320-1	hTFtarget	exJSRV	126	141	+	11.2879	6.55e-05	0.0499	GGATGTTTGCTTTTGG
FOXA1	m-dataset-1329-1	hTFtarget	exJSRV	222	237	-	11.4627	6.6e-05	0.0251	AACTTGTTTATTCATT
FOXA1	m-dataset-1314-2	hTFtarget	exJSRV	225	233	+	11.4861	6.62e-05	0.0256	GAATAAACA
FOXA1	m-dataset-1280-1	hTFtarget	exJSRV	222	236	+	11.5224	6.72e-05	0.0256	AATGAATAAACAAGT
FOXA1	m-dataset-1327-2	hTFtarget	exJSRV	225	233	+	11.6528	6.92e-05	0.0268	GAATAAACA
FOXA1	m-dataset-1332-1	hTFtarget	exJSRV	222	233	-	11.597	7.04e-05	0.0271	TGTTTATTCATT
FOXA1		database	exJSRV	223	233	-	11.2935	7.31e-05	0.0282	TGTTTATTCAT
FOXA1	m-dataset-1281-1	hTFtarget	exJSRV	222	237	-	11.3881	7.31e-05	0.0278	AACTTGTTTATTCATT
FOXA1	m-dataset-1328-1	hTFtarget	exJSRV	222	236	-	11.3582	7.43e-05	0.0284	ACTTGTTTATTCATT
FOXA1	m-dataset-1335-2	hTFtarget	exJSRV	222	233	-	11.6944	7.44e-05	0.0286	TGTTTATTCATT
FOXA1	m-dataset-1271-1	hTFtarget	exJSRV	222	235	+	11.1818	7.53e-05	0.0287	AATGAATAAACAAG
FOXA1	m-dataset-1307-1	hTFtarget	exJSRV	221	235	+	11.4179	7.96e-05	0.0304	TAATGAATAAACAAG
FOXA1	m-dataset-1306-1	hTFtarget	exJSRV	222	233	+	11.4478	8.19e-05	0.0315	AATGAATAAACA
FOXA1	m-dataset-1299-1	hTFtarget	exJSRV	222	233	-	11.3433	8.22e-05	0.0316	TGTTTATTCATT
FOXA1	m-dataset-1302-2	hTFtarget	exJSRV	222	233	+	11	8.25e-05	0.0317	AATGAATAAACA
FOXA1	m-dataset-1333-1	hTFtarget	exJSRV	222	236	-	11.209	8.38e-05	0.0314	ACTTGTTTATTCATT
FOXA1	m-dataset-1309-1	hTFtarget	exJSRV	222	233	-	11.3731	8.4e-05	0.0323	TGTTTATTCATT
FOXA1	m-dataset-1324-1	hTFtarget	exJSRV	222	233	+	11.3134	8.69e-05	0.0335	AATGAATAAACA
FOXA1	m-dataset-1312-1	hTFtarget	exJSRV	222	237	-	11.0896	8.71e-05	0.0332	AACTTGTTTATTCATT
FOXA1	m-dataset-1282-2	hTFtarget	exJSRV	223	234	+	11.1194	8.77e-05	0.0338	ATGAATAAACAA
FOXA1	m-dataset-1315-1	hTFtarget	exJSRV	221	238	-	10.8806	8.82e-05	0.0334	TAACTTGTTTATTCATTA
FOXA1	m-dataset-1297-1	hTFtarget	exJSRV	127	138	-	10.9091	8.99e-05	0.0346	AAAGCAAACATC
FOXA1	m-dataset-1314-1	hTFtarget	exJSRV	221	236	+	11.0152	9.1e-05	0.0347	TAATGAATAAACAAGT
FOXA1	m-dataset-1330-1	hTFtarget	exJSRV	222	233	-	11.3134	9.15e-05	0.0352	TGTTTATTCATT
FOXA1	m-dataset-1297-2	hTFtarget	exJSRV	222	233	+	11.0972	9.74e-05	0.0375	AATGAATAAACA
FOXA1	m-dataset-1334-1	hTFtarget	exJSRV	222	233	-	10.8955	9.8e-05	0.0375	TGTTTATTCATT
FLI1	m-dataset-1228-3	hTFtarget	exJSRV	297	312	+	11.8947	3.12e-05	0.023	CCTCTCAACCCCATCT
FLI1	m-dataset-1236-2	hTFtarget	exJSRV	307	331	+	-27.0143	5.66e-05	0.0388	CCATCTTTTGTCTCTCTCTCGTTTC
FLI1	m-dataset-1228-3	hTFtarget	exJSRV	83	98	+	10.5	7.19e-05	0.0264	CTGTCCCGCCACCCTC
FEV		database	exJSRV	161	168	+	13.6531	3.26e-05	0.0249	CAGGAAAT
FEV		database	exJSRV	161	168	+	13.6531	3.26e-05	0.0246	CAGGAAAT
EZH2	m-dataset-1209-3	hTFtarget	exJSRV	78	89	-	13.4805	1.34e-05	0.01	GGGACAGGGAGC
EZH2	m-dataset-1186-1	hTFtarget	exJSRV	342	363	+	11.4545	4.41e-05	0.0183	CGCTCCGTTCTCTCCCTGTGCA
EZH2	m-dataset-1186-1	hTFtarget	exJSRV	305	326	+	11.1948	5.16e-05	0.0183	CCCCATCTTTTGTCTCTCTCTC
ETV1	m-dataset-1170-2	hTFtarget	exJSRV	224	234	-	12.026	4.02e-05	0.031	TTGTTTATTCA
ETS1	m-dataset-1156-2	hTFtarget	exJSRV	79	100	-	12.0789	8.53e-06	0.00619	TTGAGGGTGGCGGGACAGGGAG
ETS1	m-dataset-1167-3	hTFtarget	exJSRV	194	209	-	11.3684	2.06e-05	0.015	CACCGGATTCTTACAC
ETS1	m-dataset-1151-1	hTFtarget	exJSRV	76	100	-	3.05714	2.95e-05	0.0219	TTGAGGGTGGCGGGACAGGGAGCTT
ETS1	m-dataset-1153-1	hTFtarget	exJSRV	76	97	+	4.62857	4.45e-05	0.0332	AAGCTCCCTGTCCCGCCACCCT
ETS1	m-dataset-1155-2	hTFtarget	exJSRV	78	93	+	8.64474	5.19e-05	0.0391	GCTCCCTGTCCCGCCA
ETS1	m-dataset-1152-1	hTFtarget	exJSRV	76	98	-	1.78571	5.81e-05	0.0434	GAGGGTGGCGGGACAGGGAGCTT
ETS1	m-dataset-1166-2	hTFtarget	exJSRV	78	93	+	10.4079	5.84e-05	0.0436	GCTCCCTGTCCCGCCA
ETS1	m-dataset-1166-1	hTFtarget	exJSRV	76	97	+	4.37143	6.16e-05	0.0448	AAGCTCCCTGTCCCGCCACCCT
ETS1	m-dataset-1153-2	hTFtarget	exJSRV	78	93	+	8.96053	6.2e-05	0.0471	GCTCCCTGTCCCGCCA
ETS1	m-dataset-1157-5	hTFtarget	exJSRV	318	333	+	10.9091	6.73e-05	0.0487	CTCTCTCTCGTTTCTT
ESR1	m-dataset-1117-1	hTFtarget	exJSRV	305	326	-	15.5224	1.98e-06	0.00142	GAGAGAGAGACAAAAGATGGGG
ESR1	m-dataset-1119-4	hTFtarget	exJSRV	317	325	-	16.3239	4.03e-06	0.00305	AGAGAGAGA
ESR1	m-dataset-1103-2	hTFtarget	exJSRV	127	138	-	14.1429	4.23e-06	0.0032	AAAGCAAACATC
ESR1	m-dataset-1133-2	hTFtarget	exJSRV	128	138	-	13.8182	4.87e-06	0.00375	AAAGCAAACAT
ESR1	m-dataset-1054-2	hTFtarget	exJSRV	129	137	-	13.1948	4.91e-06	0.00381	AAGCAAACA
ESR1	m-dataset-1117-4	hTFtarget	exJSRV	350	360	-	13.403	6.51e-06	0.00496	ACAGGGAGAGA
ESR1	m-dataset-1119-4	hTFtarget	exJSRV	315	323	-	13.9437	8.06e-06	0.00305	AGAGAGACA
ESR1	m-dataset-1101-4	hTFtarget	exJSRV	129	137	-	13	1.82e-05	0.0141	AAGCAAACA
ESR1	m-dataset-1119-2	hTFtarget	exJSRV	301	325	-	12.0299	1.85e-05	0.00839	AGAGAGAGACAAAAGATGGGGTTGA
ESR1	m-dataset-1119-4	hTFtarget	exJSRV	350	358	-	12.9718	2.27e-05	0.00575	AGGGAGAGA
ESR1	m-dataset-1117-4	hTFtarget	exJSRV	317	327	-	11.8507	2.74e-05	0.00717	CGAGAGAGAGA
ESR1	m-dataset-1117-4	hTFtarget	exJSRV	315	325	-	11.8209	2.83e-05	0.00717	AGAGAGAGACA
ESR1	m-dataset-1119-2	hTFtarget	exJSRV	297	321	-	10.9104	3.5e-05	0.00839	AGAGACAAAAGATGGGGTTGAGAGG
ESR1	m-dataset-1119-2	hTFtarget	exJSRV	305	329	-	10.6269	4.1e-05	0.00839	AACGAGAGAGAGACAAAAGATGGGG
ESR1	m-dataset-1119-3	hTFtarget	exJSRV	311	325	+	11.4478	4.19e-05	0.0309	CTTTTGTCTCTCTCT
ESR1	m-dataset-1119-2	hTFtarget	exJSRV	299	323	-	10.3284	4.83e-05	0.00839	AGAGAGACAAAAGATGGGGTTGAGA
ESR1	m-dataset-1103-2	hTFtarget	exJSRV	224	235	+	11.9481	4.86e-05	0.0184	TGAATAAACAAG
ESR1	m-dataset-1133-2	hTFtarget	exJSRV	224	234	+	12	5.07e-05	0.0195	TGAATAAACAA
ESR1	m-dataset-1119-1	hTFtarget	exJSRV	313	334	-	-1.43662	5.12e-05	0.0357	TAAGAAACGAGAGAGAGACAAA
ESR1	m-dataset-1022-4	hTFtarget	exJSRV	78	93	+	9.52632	5.96e-05	0.045	GCTCCCTGTCCCGCCA
ESR1	m-dataset-1117-1	hTFtarget	exJSRV	315	336	-	9.0597	7.69e-05	0.0235	GCTAAGAAACGAGAGAGAGACA
ESR1	m-dataset-1117-1	hTFtarget	exJSRV	311	332	-	8.55224	9.87e-05	0.0235	AGAAACGAGAGAGAGACAAAAG
ERG	m-dataset-1000-3	hTFtarget	exJSRV	128	138	+	13.4416	4.54e-06	0.0035	ATGTTTGCTTT
ERG	m-dataset-999-2	hTFtarget	exJSRV	129	139	-	13.6111	5.64e-06	0.00436	AAAAGCAAACA
ERG	m-dataset-994-2	hTFtarget	exJSRV	128	138	-	13.3247	8.85e-06	0.00682	AAAGCAAACAT
ERG	m-dataset-983-3	hTFtarget	exJSRV	343	358	+	12.2763	1.57e-05	0.0112	GCTCCGTTCTCTCCCT
ERG	m-dataset-995-3	hTFtarget	exJSRV	128	138	-	12.8312	2.66e-05	0.0205	AAAGCAAACAT
ERG	m-dataset-983-1	hTFtarget	exJSRV	307	331	+	-19.6974	3.02e-05	0.0207	CCATCTTTTGTCTCTCTCTCGTTTC
ERG	m-dataset-993-2	hTFtarget	exJSRV	129	137	-	11.9221	3.16e-05	0.0244	AAGCAAACA
ERG	m-dataset-1000-3	hTFtarget	exJSRV	224	234	-	12.2468	3.99e-05	0.0154	TTGTTTATTCA
ERG	m-dataset-994-2	hTFtarget	exJSRV	224	234	+	12.0909	4.13e-05	0.0159	TGAATAAACAA
ERG	m-dataset-1000-2	hTFtarget	exJSRV	337	352	+	11.6974	4.53e-05	0.0175	GGGGACGCTCCGTTCT
ERG	m-dataset-1000-2	hTFtarget	exJSRV	338	353	-	11.6053	4.81e-05	0.0175	GAGAACGGAGCGTCCC
ERG	m-dataset-983-1	hTFtarget	exJSRV	310	334	+	-23.7368	6.43e-05	0.0221	TCTTTTGTCTCTCTCTCGTTTCTTA
ERG	m-dataset-999-2	hTFtarget	exJSRV	223	233	+	11.8333	7.11e-05	0.0274	ATGAATAAACA
EPAS1		database	exJSRV	357	369	+	11.156	6.34e-05	0.0483	CTGTGCAGGTGCG
EP300	m-dataset-947-1	hTFtarget	exJSRV	127	138	+	14.3766	3.09e-07	0.000238	GATGTTTGCTTT
EP300	m-dataset-948-1	hTFtarget	exJSRV	129	139	-	14.1429	2.79e-06	0.00212	AAAAGCAAACA
EP300	m-dataset-905-1	hTFtarget	exJSRV	129	140	+	13.6944	2.84e-06	0.00218	TGTTTGCTTTTG
EP300	m-dataset-904-1	hTFtarget	exJSRV	129	140	+	13.5556	3.1e-06	0.00239	TGTTTGCTTTTG
EP300	m-dataset-933-1	hTFtarget	exJSRV	129	140	-	13.5556	6.35e-06	0.00488	CAAAAGCAAACA
EP300	m-dataset-951-2	hTFtarget	exJSRV	222	233	+	14.2078	7.11e-06	0.00547	AATGAATAAACA
EP300	m-dataset-912-2	hTFtarget	exJSRV	129	140	-	13.4675	1.34e-05	0.0103	CAAAAGCAAACA
EP300	m-dataset-963-1	hTFtarget	exJSRV	335	346	-	11.8158	1.54e-05	0.0111	GAGCGTCCCCGC
EP300	m-dataset-945-1	hTFtarget	exJSRV	127	138	-	12.5584	1.63e-05	0.0126	AAAGCAAACATC
EP300	m-dataset-966-2	hTFtarget	exJSRV	128	139	-	13.0694	1.69e-05	0.013	AAAAGCAAACAT
EP300	m-dataset-943-5	hTFtarget	exJSRV	129	138	-	12.8442	2.01e-05	0.0156	AAAGCAAACA
EP300	m-dataset-965-2	hTFtarget	exJSRV	127	138	-	12.8701	2.1e-05	0.0161	AAAGCAAACATC
EP300	m-dataset-935-2	hTFtarget	exJSRV	225	233	+	13.1688	2.65e-05	0.0205	GAATAAACA
EP300	m-dataset-952-3	hTFtarget	exJSRV	225	233	+	12.7662	3.25e-05	0.0251	GAATAAACA
EP300	m-dataset-903-1	hTFtarget	exJSRV	74	98	+	9.62338	3.63e-05	0.0252	CTAAGCTCCCTGTCCCGCCACCCTC
EP300	m-dataset-903-3	hTFtarget	exJSRV	287	298	+	11.8553	4.11e-05	0.0314	TTGGTCTGATCC
EP300	m-dataset-905-1	hTFtarget	exJSRV	222	233	-	12.0694	4.34e-05	0.0166	TGTTTATTCATT
EP300	m-dataset-904-1	hTFtarget	exJSRV	222	233	-	11.9028	4.35e-05	0.0167	TGTTTATTCATT
EP300	m-dataset-945-2	hTFtarget	exJSRV	372	396	+	8.40789	4.39e-05	0.0301	TCTTGCTTGTGCTGGCCGCGGCAGG
EP300	m-dataset-965-2	hTFtarget	exJSRV	224	235	+	11.9091	4.85e-05	0.0187	TGAATAAACAAG
EP300	m-dataset-941-4	hTFtarget	exJSRV	341	355	-	5.37143	5.08e-05	0.0382	GAGAGAACGGAGCGT
EP300	m-dataset-933-1	hTFtarget	exJSRV	222	233	+	11.7917	6.04e-05	0.0232	AATGAATAAACA
EP300	m-dataset-943-5	hTFtarget	exJSRV	224	233	+	11.8701	6.12e-05	0.0237	TGAATAAACA
EP300	m-dataset-909-2	hTFtarget	exJSRV	127	138	-	11.4028	6.15e-05	0.0473	AAAGCAAACATC
EP300	m-dataset-924-3	hTFtarget	exJSRV	190	201	+	11.7	6.17e-05	0.0472	GATTGTGTAAGA
EP300	m-dataset-966-2	hTFtarget	exJSRV	223	234	+	11.5139	6.76e-05	0.026	ATGAATAAACAA
ELK3		database	exJSRV	159	170	+	11.055	6.37e-05	0.049	ACCAGGAAATCT
ELF3		database	exJSRV	155	168	+	11.102	5.41e-05	0.0398	AAATACCAGGAAAT
EHF		database	exJSRV	157	169	+	13.7879	1.36e-05	0.0104	ATACCAGGAAATC
EHF	m-dataset-852-1	hTFtarget	exJSRV	158	173	-	11.8788	4.11e-05	0.0298	ATCAGATTTCCTGGTA
EGR1	m-dataset-840-1	hTFtarget	exJSRV	2	21	-	7.39394	6.19e-05	0.0447	TCACGGGTCGTCCCCCGCAT
E2F7	m-dataset-826-1	hTFtarget	exJSRV	83	94	-	14.5263	9.54e-06	0.00693	GTGGCGGGACAG
E2F7	m-dataset-829-3	hTFtarget	exJSRV	87	95	-	12.2763	3.71e-05	0.0276	GGTGGCGGG
E2F7	m-dataset-830-2	hTFtarget	exJSRV	83	94	-	10.7895	6.1e-05	0.0459	GTGGCGGGACAG
E2F7	m-dataset-831-2	hTFtarget	exJSRV	86	97	+	10	6.6e-05	0.0494	TCCCGCCACCCT
E2F7	m-dataset-829-4	hTFtarget	exJSRV	224	235	+	10.8571	9.62e-05	0.0373	TGAATAAACAAG
E2F7	m-dataset-829-4	hTFtarget	exJSRV	245	256	+	10.8442	9.73e-05	0.0373	TTTATAAATATA
E2F6	m-dataset-823-1	hTFtarget	exJSRV	83	98	+	13.2571	1.79e-05	0.0133	CTGTCCCGCCACCCTC
E2F6		database	exJSRV	83	94	-	12.6327	2.43e-05	0.0179	GTGGCGGGACAG
E2F6	m-dataset-825-1	hTFtarget	exJSRV	84	94	-	12.4286	3.51e-05	0.0268	GTGGCGGGACA
E2F6	m-dataset-820-1	hTFtarget	exJSRV	84	94	-	12.5286	3.53e-05	0.0268	GTGGCGGGACA
E2F6	m-dataset-822-1	hTFtarget	exJSRV	84	95	-	12.2857	3.83e-05	0.0283	GGTGGCGGGACA
E2F6		database	exJSRV	326	333	+	11.6389	4.72e-05	0.0343	CGTTTCTT
E2F6		database	exJSRV	332	343	+	10.898	7.34e-05	0.027	TTAGCGGGGACG
E2F4	m-dataset-818-3	hTFtarget	exJSRV	85	96	-	17.0658	9.92e-07	0.000738	GGGTGGCGGGAC
E2F4	m-dataset-817-3	hTFtarget	exJSRV	85	93	-	14.4737	1.46e-05	0.0109	TGGCGGGAC
E2F4	m-dataset-810-1	hTFtarget	exJSRV	78	92	+	13.6364	1.47e-05	0.0105	GCTCCCTGTCCCGCC
E2F4	m-dataset-813-3	hTFtarget	exJSRV	84	92	-	13.9342	1.62e-05	0.0117	GGCGGGACA
E2F4	m-dataset-816-4	hTFtarget	exJSRV	84	95	-	13.0526	1.98e-05	0.0145	GGTGGCGGGACA
E2F4	m-dataset-819-3	hTFtarget	exJSRV	85	93	-	13.8684	2.29e-05	0.0167	TGGCGGGAC
E2F4	m-dataset-812-3	hTFtarget	exJSRV	84	92	-	13.4868	2.3e-05	0.0168	GGCGGGACA
E2F4	m-dataset-811-1	hTFtarget	exJSRV	78	93	+	12.4697	2.83e-05	0.0205	GCTCCCTGTCCCGCCA
E2F4	m-dataset-819-3	hTFtarget	exJSRV	333	341	+	10	9.23e-05	0.0338	TAGCGGGGA
E2F1	m-dataset-803-1	hTFtarget	exJSRV	83	94	-	14.3143	9.79e-06	0.00722	GTGGCGGGACAG
E2F1		database	exJSRV	79	94	-	13.3945	1.53e-05	0.0108	GTGGCGGGACAGGGAG
E2F1		database	exJSRV	83	96	-	12.75	1.76e-05	0.0126	GGGTGGCGGGACAG
E2F1	m-dataset-1573-1	hTFtarget	exJSRV	84	92	-	13.2105	3.33e-05	0.0244	GGCGGGACA
E2F1	m-dataset-805-1	hTFtarget	exJSRV	84	92	-	13.2105	3.33e-05	0.0244	GGCGGGACA
E2F1	m-dataset-801-1	hTFtarget	exJSRV	83	98	-	11.6667	4.89e-05	0.0351	GAGGGTGGCGGGACAG
DBP		database	exJSRV	191	201	+	11.45	3.9e-05	0.03	ATTGTGTAAGA
CTCF	m-dataset-594-2	hTFtarget	exJSRV	139	150	+	11.7763	4.14e-05	0.0316	TGGCACTGCTTC
CTCF	m-dataset-582-2	hTFtarget	exJSRV	140	151	-	11	5.89e-05	0.043	TGAAGCAGTGCC
CTCF	m-dataset-591-2	hTFtarget	exJSRV	140	150	+	10.7895	6.45e-05	0.0472	GGCACTGCTTC
CTCF	m-dataset-558-2	hTFtarget	exJSRV	139	150	+	10.9079	6.62e-05	0.0499	TGGCACTGCTTC
CREBBP	m-dataset-487-3	hTFtarget	exJSRV	312	326	-	12.9254	1.11e-05	0.00814	GAGAGAGAGACAAAA
CREBBP	m-dataset-487-4	hTFtarget	exJSRV	314	325	-	12.8	1.3e-05	0.00934	AGAGAGAGACAA
CREBBP	m-dataset-490-2	hTFtarget	exJSRV	362	368	+	12.5286	4.39e-05	0.0333	CAGGTGC
CREBBP	m-dataset-487-2	hTFtarget	exJSRV	310	330	-	-12.5857	5.53e-05	0.0314	AAACGAGAGAGAGACAAAAGA
CREBBP	m-dataset-487-4	hTFtarget	exJSRV	347	358	-	10.76	7.19e-05	0.0259	AGGGAGAGAACG
CREBBP	m-dataset-487-2	hTFtarget	exJSRV	306	326	-	-14.9143	8.74e-05	0.0314	GAGAGAGAGACAAAAGATGGG
CREB1	m-dataset-479-3	hTFtarget	exJSRV	315	326	-	16.4242	1.27e-06	0.000943	GAGAGAGAGACA
CREB1	m-dataset-479-4	hTFtarget	exJSRV	300	324	+	13.9257	6.28e-06	0.00434	CTCAACCCCATCTTTTGTCTCTCTC
CREB1	m-dataset-470-1	hTFtarget	exJSRV	337	352	-	13.8429	8.66e-06	0.00644	AGAACGGAGCGTCCCC
CREB1	m-dataset-479-1	hTFtarget	exJSRV	350	374	-	-5.25758	1.87e-05	0.0118	AGAGTCGCACCTGCACAGGGAGAGA
CREB1	m-dataset-479-4	hTFtarget	exJSRV	306	330	+	12.2568	1.93e-05	0.00534	CCCATCTTTTGTCTCTCTCTCGTTT
CREB1	m-dataset-479-2	hTFtarget	exJSRV	314	329	-	12.3594	2.12e-05	0.0111	AACGAGAGAGAGACAA
CREB1	m-dataset-479-4	hTFtarget	exJSRV	304	328	+	11.6284	2.88e-05	0.00534	ACCCCATCTTTTGTCTCTCTCTCGT
CREB1	m-dataset-479-3	hTFtarget	exJSRV	313	324	-	11.8939	2.98e-05	0.00862	GAGAGAGACAAA
CREB1	m-dataset-479-4	hTFtarget	exJSRV	298	322	+	11.5203	3.09e-05	0.00534	CTCTCAACCCCATCTTTTGTCTCTC
CREB1	m-dataset-479-1	hTFtarget	exJSRV	346	370	-	-7.78788	3.28e-05	0.0118	TCGCACCTGCACAGGGAGAGAACGG
CREB1	m-dataset-479-3	hTFtarget	exJSRV	317	328	-	11.6364	3.48e-05	0.00862	ACGAGAGAGAGA
CREB1	m-dataset-479-4	hTFtarget	exJSRV	302	326	+	11.1486	3.89e-05	0.00538	CAACCCCATCTTTTGTCTCTCTCTC
CREB1	m-dataset-479-2	hTFtarget	exJSRV	310	325	-	11.3203	4.36e-05	0.0111	AGAGAGAGACAAAAGA
CREB1	m-dataset-479-2	hTFtarget	exJSRV	318	333	-	11.2266	4.65e-05	0.0111	AAGAAACGAGAGAGAG
CREB1	m-dataset-479-4	hTFtarget	exJSRV	312	336	+	10.3919	6.17e-05	0.00712	TTTTGTCTCTCTCTCGTTTCTTAGC
CREB1	m-dataset-479-3	hTFtarget	exJSRV	350	361	-	10.1667	8.13e-05	0.0151	CACAGGGAGAGA
CENPA	m-dataset-447-1	hTFtarget	exJSRV	91	115	+	5.65455	5.73e-05	0.042	CCACCCTCAAGAATTTTTAAAAGCT
CEBPB	m-dataset-421-3	hTFtarget	exJSRV	191	201	-	11.7895	6.31e-05	0.0485	TCTTACACAAT
CDX2	m-dataset-395-2	hTFtarget	exJSRV	129	140	-	14.9091	3.86e-06	0.00297	CAAAAGCAAACA
CDX2	m-dataset-395-2	hTFtarget	exJSRV	222	233	+	11.1558	7.36e-05	0.0282	AATGAATAAACA
CDK9	m-dataset-386-2	hTFtarget	exJSRV	75	90	+	10.75	3.7e-05	0.0275	TAAGCTCCCTGTCCCG
CDK9	m-dataset-384-1	hTFtarget	exJSRV	97	112	-	11.0128	6.18e-05	0.0329	TTTTAAAAATTCTTGA
CDK9	m-dataset-384-1	hTFtarget	exJSRV	221	236	-	10.359	8.85e-05	0.0329	ACTTGTTTATTCATTA
CDK7	m-dataset-376-2	hTFtarget	exJSRV	376	396	-	13.3766	8.23e-06	0.00565	CCTGCCGCGGCCAGCACAAGC
C17orf96	m-dataset-320-1	hTFtarget	exJSRV	307	331	-	10.9747	5.68e-05	0.0318	GAAACGAGAGAGAGACAAAAGATGG
C17orf96	m-dataset-320-1	hTFtarget	exJSRV	80	104	-	10.1772	9.13e-05	0.0318	ATTCTTGAGGGTGGCGGGACAGGGA
BRD7	m-dataset-306-3	hTFtarget	exJSRV	353	374	-	13.6026	6.61e-06	0.0048	AGAGTCGCACCTGCACAGGGAG
BRD7	m-dataset-306-1	hTFtarget	exJSRV	308	326	-	12.8701	1.65e-05	0.0124	GAGAGAGAGACAAAAGATG
BRD4	m-dataset-284-2	hTFtarget	exJSRV	87	98	+	14.0395	9.73e-06	0.00715	CCCGCCACCCTC
BRD4	m-dataset-282-1	hTFtarget	exJSRV	309	333	-	12.8571	1.54e-05	0.011	AAGAAACGAGAGAGAGACAAAAGAT
BRD4	m-dataset-297-2	hTFtarget	exJSRV	81	96	+	10.3158	4.64e-05	0.0331	CCCTGTCCCGCCACCC
BRD4	m-dataset-285-3	hTFtarget	exJSRV	127	138	+	11.7105	4.89e-05	0.0373	GATGTTTGCTTT
BRD4	m-dataset-284-1	hTFtarget	exJSRV	312	333	-	10.9231	5.63e-05	0.0309	AAGAAACGAGAGAGAGACAAAA
BRD4	m-dataset-284-1	hTFtarget	exJSRV	310	331	-	10.1154	8.75e-05	0.0309	GAAACGAGAGAGAGACAAAAGA
BRD4	m-dataset-282-1	hTFtarget	exJSRV	305	329	-	9.20779	9.16e-05	0.0327	AACGAGAGAGAGACAAAAGATGGGG
BRD2	m-dataset-254-3	hTFtarget	exJSRV	356	367	-	11.2105	5.49e-05	0.042	CACCTGCACAGG
BHLHE40	m-dataset-232-3	hTFtarget	exJSRV	127	138	+	12.7662	6.44e-06	0.00475	GATGTTTGCTTT
BHLHE40	m-dataset-232-3	hTFtarget	exJSRV	224	235	-	11.6494	3.61e-05	0.0133	CTTGTTTATTCA
BCL6	m-dataset-222-2	hTFtarget	exJSRV	361	367	-	12.9286	4.39e-05	0.0321	CACCTGC
BCL3	m-dataset-215-1	hTFtarget	exJSRV	6	19	-	11.5789	2.7e-05	0.02	ACGGGTCGTCCCCC
ASCL2	m-dataset-174-2	hTFtarget	exJSRV	129	139	-	13.8961	5.6e-06	0.00426	AAAAGCAAACA
ASCL2	m-dataset-174-2	hTFtarget	exJSRV	223	233	+	12.1039	4.25e-05	0.0162	ATGAATAAACA
ASCL1	m-dataset-167-1	hTFtarget	exJSRV	359	370	-	13.3939	2.05e-05	0.0151	TCGCACCTGCAC
ASCL1	m-dataset-169-2	hTFtarget	exJSRV	359	367	+	13.1667	2.25e-05	0.0166	GTGCAGGTG
ASCL1	m-dataset-166-2	hTFtarget	exJSRV	359	367	+	13.3182	2.58e-05	0.0191	GTGCAGGTG
ASCL1	m-dataset-165-4	hTFtarget	exJSRV	362	368	+	12.7763	4.39e-05	0.0327	CAGGTGC
ASCL1	m-dataset-167-2	hTFtarget	exJSRV	361	367	-	13.197	4.39e-05	0.0322	CACCTGC
ASCL1	m-dataset-168-3	hTFtarget	exJSRV	361	367	-	11.7727	4.39e-05	0.0327	CACCTGC
ASCL1	m-dataset-169-1	hTFtarget	exJSRV	360	371	-	11.9394	4.4e-05	0.033	GTCGCACCTGCA
ASCL1	m-dataset-165-1	hTFtarget	exJSRV	359	370	+	12.197	4.51e-05	0.0333	GTGCAGGTGCGA
ASCL1	m-dataset-168-1	hTFtarget	exJSRV	358	371	-	11.7424	4.68e-05	0.0349	GTCGCACCTGCACA
ASCL1	m-dataset-165-2	hTFtarget	exJSRV	360	368	+	12.3333	5.05e-05	0.0374	TGCAGGTGC
ASCL1	m-dataset-166-1	hTFtarget	exJSRV	360	371	+	11.9394	5.13e-05	0.0374	TGCAGGTGCGAC
ASCL1	m-dataset-168-2	hTFtarget	exJSRV	360	367	+	12.4545	5.6e-05	0.0415	TGCAGGTG
ARNT	m-dataset-154-1	hTFtarget	exJSRV	129	137	+	13.4286	1.09e-05	0.00845	TGTTTGCTT
ARNT	m-dataset-154-1	hTFtarget	exJSRV	225	233	-	11.9351	6.72e-05	0.0261	TGTTTATTC
ARID3A	m-dataset-149-2	hTFtarget	exJSRV	129	137	-	12.3194	3.63e-05	0.0282	AAGCAAACA
ARID3A	m-dataset-149-2	hTFtarget	exJSRV	225	233	+	11.7083	7.52e-05	0.0292	GAATAAACA
AR	m-dataset-61-2	hTFtarget	exJSRV	129	140	+	15.1688	4.56e-07	0.000351	TGTTTGCTTTTG
AR	m-dataset-95-2	hTFtarget	exJSRV	129	140	-	14.4444	9.28e-07	0.000714	CAAAAGCAAACA
AR	m-dataset-132-1	hTFtarget	exJSRV	337	352	+	16.5286	1.02e-06	0.000758	GGGGACGCTCCGTTCT
AR	m-dataset-147-2	hTFtarget	exJSRV	129	140	+	14.2361	1.24e-06	0.000951	TGTTTGCTTTTG
AR	m-dataset-132-2	hTFtarget	exJSRV	129	140	-	14.3636	1.79e-06	0.00137	CAAAAGCAAACA
AR	m-dataset-146-2	hTFtarget	exJSRV	129	140	-	13.9583	2.13e-06	0.00164	CAAAAGCAAACA
AR	m-dataset-26-2	hTFtarget	exJSRV	129	140	-	13.6269	2.15e-06	0.00164	CAAAAGCAAACA
AR	m-dataset-93-2	hTFtarget	exJSRV	129	140	-	14.0833	2.24e-06	0.00173	CAAAAGCAAACA
AR	m-dataset-143-2	hTFtarget	exJSRV	129	139	+	13.9722	2.59e-06	0.002	TGTTTGCTTTT
AR	m-dataset-59-3	hTFtarget	exJSRV	128	139	-	13.6111	2.83e-06	0.00218	AAAAGCAAACAT
AR	m-dataset-60-2	hTFtarget	exJSRV	129	139	+	13.6389	3.13e-06	0.00241	TGTTTGCTTTT
AR	m-dataset-144-2	hTFtarget	exJSRV	129	139	+	13.4167	3.43e-06	0.00265	TGTTTGCTTTT
AR	m-dataset-86-3	hTFtarget	exJSRV	129	140	-	14.4286	4.02e-06	0.00309	CAAAAGCAAACA
AR	m-dataset-87-2	hTFtarget	exJSRV	129	140	+	13.7612	4.03e-06	0.0031	TGTTTGCTTTTG
AR	m-dataset-40-3	hTFtarget	exJSRV	129	140	-	14.1429	4.16e-06	0.0032	CAAAAGCAAACA
AR	m-dataset-42-2	hTFtarget	exJSRV	129	140	-	13.5972	4.68e-06	0.00361	CAAAAGCAAACA
AR	m-dataset-140-2	hTFtarget	exJSRV	128	139	-	13.9583	4.81e-06	0.00369	AAAAGCAAACAT
AR	m-dataset-100-2	hTFtarget	exJSRV	129	137	-	13.2208	4.91e-06	0.00381	AAGCAAACA
AR	m-dataset-142-3	hTFtarget	exJSRV	129	137	-	13.1818	4.91e-06	0.00381	AAGCAAACA
AR	m-dataset-58-2	hTFtarget	exJSRV	129	137	-	12.9306	4.91e-06	0.00381	AAGCAAACA
AR	m-dataset-89-2	hTFtarget	exJSRV	129	137	-	13.3194	4.91e-06	0.00381	AAGCAAACA
AR	m-dataset-41-2	hTFtarget	exJSRV	129	139	+	13.3333	4.92e-06	0.00379	TGTTTGCTTTT
AR	m-dataset-38-2	hTFtarget	exJSRV	127	138	+	13.6528	5.97e-06	0.0046	GATGTTTGCTTT
AR	m-dataset-94-2	hTFtarget	exJSRV	129	139	-	13.375	5.98e-06	0.00461	AAAAGCAAACA
AR	m-dataset-74-2	hTFtarget	exJSRV	129	139	+	13.5	6.1e-06	0.0047	TGTTTGCTTTT
AR	m-dataset-145-2	hTFtarget	exJSRV	128	139	-	13.2639	6.59e-06	0.00507	AAAAGCAAACAT
AR	m-dataset-75-2	hTFtarget	exJSRV	129	139	-	13.9481	6.67e-06	0.00513	AAAAGCAAACA
AR	m-dataset-32-1	hTFtarget	exJSRV	337	352	-	14.3143	6.86e-06	0.00507	AGAACGGAGCGTCCCC
AR	m-dataset-85-2	hTFtarget	exJSRV	129	140	+	13.7532	6.94e-06	0.00534	TGTTTGCTTTTG
AR	m-dataset-77-2	hTFtarget	exJSRV	129	140	-	13.4167	7.23e-06	0.00556	CAAAAGCAAACA
AR	m-dataset-96-2	hTFtarget	exJSRV	128	139	+	13.3194	7.41e-06	0.0057	ATGTTTGCTTTT
AR	m-dataset-107-1	hTFtarget	exJSRV	338	353	+	13.6944	7.61e-06	0.00571	GGGACGCTCCGTTCTC
AR	m-dataset-33-2	hTFtarget	exJSRV	128	139	+	13.4722	7.65e-06	0.00589	ATGTTTGCTTTT
AR	m-dataset-88-1	hTFtarget	exJSRV	338	353	+	13.9394	7.91e-06	0.0059	GGGACGCTCCGTTCTC
AR	m-dataset-70-1	hTFtarget	exJSRV	338	353	+	13.9394	8e-06	0.00585	GGGACGCTCCGTTCTC
AR		database	exJSRV	338	352	+	14.1531	8.62e-06	0.00641	GGGACGCTCCGTTCT
AR	m-dataset-124-2	hTFtarget	exJSRV	127	138	+	13.3896	9.06e-06	0.00697	GATGTTTGCTTT
AR	m-dataset-71-2	hTFtarget	exJSRV	79	90	+	13.6711	9.21e-06	0.0069	CTCCCTGTCCCG
AR	m-dataset-32-2	hTFtarget	exJSRV	128	139	+	13.4675	9.22e-06	0.00694	ATGTTTGCTTTT
AR	m-dataset-64-1	hTFtarget	exJSRV	339	353	+	13.8485	9.36e-06	0.00702	GGACGCTCCGTTCTC
AR	m-dataset-90-2	hTFtarget	exJSRV	129	139	-	13.2222	9.52e-06	0.00735	AAAAGCAAACA
AR	m-dataset-71-1	hTFtarget	exJSRV	338	353	+	13.303	1.06e-05	0.00767	GGGACGCTCCGTTCTC
AR	m-dataset-125-2	hTFtarget	exJSRV	129	137	-	12.9028	1.09e-05	0.00845	AAGCAAACA
AR	m-dataset-127-2	hTFtarget	exJSRV	129	137	-	12.2222	1.09e-05	0.00845	AAGCAAACA
AR	m-dataset-129-2	hTFtarget	exJSRV	129	137	-	12.4306	1.09e-05	0.00845	AAGCAAACA
AR	m-dataset-130-2	hTFtarget	exJSRV	129	137	-	12.5694	1.09e-05	0.00845	AAGCAAACA
AR	m-dataset-97-2	hTFtarget	exJSRV	129	137	-	13.3194	1.09e-05	0.00845	AAGCAAACA
AR	m-dataset-64-2	hTFtarget	exJSRV	78	89	+	13.0857	1.23e-05	0.00919	GCTCCCTGTCCC
AR		database	exJSRV	338	352	+	13.4719	1.3e-05	0.00966	GGGACGCTCCGTTCT
AR	m-dataset-121-2	hTFtarget	exJSRV	128	139	+	13.1806	1.32e-05	0.0102	ATGTTTGCTTTT
AR	m-dataset-73-1	hTFtarget	exJSRV	336	355	+	13.0758	1.34e-05	0.00974	CGGGGACGCTCCGTTCTCTC
AR	m-dataset-148-2	hTFtarget	exJSRV	129	137	-	12.5556	1.38e-05	0.0107	AAGCAAACA
AR	m-dataset-84-2	hTFtarget	exJSRV	128	139	+	12.8889	1.6e-05	0.0123	ATGTTTGCTTTT
AR	m-dataset-45-1	hTFtarget	exJSRV	338	353	-	12.7576	1.61e-05	0.012	GAGAACGGAGCGTCCC
AR	m-dataset-122-2	hTFtarget	exJSRV	128	139	+	13.0833	1.64e-05	0.0126	ATGTTTGCTTTT
AR	m-dataset-134-3	hTFtarget	exJSRV	129	137	-	12.9722	1.82e-05	0.0141	AAGCAAACA
AR	m-dataset-45-2	hTFtarget	exJSRV	129	137	-	13.0909	1.82e-05	0.0135	AAGCAAACA
AR	m-dataset-98-2	hTFtarget	exJSRV	129	137	-	12.8056	1.82e-05	0.0141	AAGCAAACA
AR	m-dataset-88-2	hTFtarget	exJSRV	79	89	-	12.8857	1.86e-05	0.0137	GGGACAGGGAG
AR	m-dataset-109-2	hTFtarget	exJSRV	129	140	+	12.875	1.93e-05	0.0147	TGTTTGCTTTTG
AR	m-dataset-122-1	hTFtarget	exJSRV	336	354	+	12.8333	1.96e-05	0.0143	CGGGGACGCTCCGTTCTCT
AR	m-dataset-135-1	hTFtarget	exJSRV	338	353	+	12.5857	2.19e-05	0.0165	GGGACGCTCCGTTCTC
AR	m-dataset-101-2	hTFtarget	exJSRV	129	137	-	12.7639	2.41e-05	0.0187	AAGCAAACA
AR	m-dataset-107-3	hTFtarget	exJSRV	129	137	-	12.5833	2.41e-05	0.0187	AAGCAAACA
AR	m-dataset-137-2	hTFtarget	exJSRV	129	137	-	12.4722	2.41e-05	0.0187	AAGCAAACA
AR	m-dataset-85-1	hTFtarget	exJSRV	336	351	+	12.3788	2.54e-05	0.0192	CGGGGACGCTCCGTTC
AR		database	exJSRV	332	358	+	8.04878	2.7e-05	0.0196	TTAGCGGGGACGCTCCGTTCTCTCCCT
AR	m-dataset-67-1	hTFtarget	exJSRV	339	354	+	12.2576	2.7e-05	0.0202	GGACGCTCCGTTCTCT
AR	m-dataset-145-1	hTFtarget	exJSRV	338	353	-	12.3333	2.8e-05	0.0211	GAGAACGGAGCGTCCC
AR	m-dataset-75-1	hTFtarget	exJSRV	338	352	+	12.303	2.87e-05	0.0212	GGGACGCTCCGTTCT
AR	m-dataset-136-2	hTFtarget	exJSRV	129	137	-	12.4306	3.03e-05	0.0235	AAGCAAACA
AR	m-dataset-84-1	hTFtarget	exJSRV	337	352	-	12.1818	3.35e-05	0.0249	AGAACGGAGCGTCCCC
AR	m-dataset-148-1	hTFtarget	exJSRV	338	353	+	11.9697	3.37e-05	0.0249	GGGACGCTCCGTTCTC
AR	m-dataset-140-2	hTFtarget	exJSRV	223	234	+	12.5139	3.43e-05	0.0132	ATGAATAAACAA
AR	m-dataset-45-2	hTFtarget	exJSRV	225	233	+	12.6234	3.5e-05	0.0135	GAATAAACA
AR	m-dataset-71-2	hTFtarget	exJSRV	353	364	+	12.5	3.55e-05	0.0133	CTCCCTGTGCAG
AR	m-dataset-77-1	hTFtarget	exJSRV	338	353	+	11.8286	3.58e-05	0.0255	GGGACGCTCCGTTCTC
AR	m-dataset-62-1	hTFtarget	exJSRV	338	353	+	12	3.83e-05	0.0285	GGGACGCTCCGTTCTC
AR	m-dataset-43-2	hTFtarget	exJSRV	338	353	-	11.8026	3.92e-05	0.0289	GAGAACGGAGCGTCCC
AR	m-dataset-109-2	hTFtarget	exJSRV	222	233	-	12.1528	3.99e-05	0.0152	TGTTTATTCATT
AR	m-dataset-32-2	hTFtarget	exJSRV	223	234	-	12.1169	4.11e-05	0.0155	TTGTTTATTCAT
AR	m-dataset-59-1	hTFtarget	exJSRV	338	351	-	11.6667	4.17e-05	0.0307	GAACGGAGCGTCCC
AR	m-dataset-74-1	hTFtarget	exJSRV	337	352	-	11.7273	4.29e-05	0.032	AGAACGGAGCGTCCCC
AR		database	exJSRV	338	352	-	11.382	4.34e-05	0.0161	AGAACGGAGCGTCCC
AR	m-dataset-33-2	hTFtarget	exJSRV	223	234	-	12.0556	4.4e-05	0.0169	TTGTTTATTCAT
AR	m-dataset-145-2	hTFtarget	exJSRV	223	234	+	11.9306	4.43e-05	0.0171	ATGAATAAACAA
AR	m-dataset-93-1	hTFtarget	exJSRV	338	353	-	11.7424	4.56e-05	0.0338	GAGAACGGAGCGTCCC
AR	m-dataset-33-1	hTFtarget	exJSRV	338	353	-	11.6212	4.64e-05	0.0347	GAGAACGGAGCGTCCC
AR	m-dataset-87-2	hTFtarget	exJSRV	222	233	-	11.8955	4.68e-05	0.018	TGTTTATTCATT
AR	m-dataset-38-2	hTFtarget	exJSRV	224	235	-	12.0417	4.82e-05	0.0186	CTTGTTTATTCA
AR	m-dataset-75-2	hTFtarget	exJSRV	223	233	+	12.2208	4.85e-05	0.0187	ATGAATAAACA
AR	m-dataset-94-2	hTFtarget	exJSRV	223	233	+	12.0556	5.15e-05	0.0199	ATGAATAAACA
AR	m-dataset-124-1	hTFtarget	exJSRV	337	352	+	11.3662	5.22e-05	0.032	GGGGACGCTCCGTTCT
AR		database	exJSRV	338	352	-	11.1531	5.3e-05	0.0197	AGAACGGAGCGTCCC
AR	m-dataset-26-2	hTFtarget	exJSRV	222	233	+	11.7313	5.62e-05	0.0215	AATGAATAAACA
AR	m-dataset-74-2	hTFtarget	exJSRV	223	233	-	11.8194	5.62e-05	0.0216	TGTTTATTCAT
AR	m-dataset-122-2	hTFtarget	exJSRV	223	234	-	11.9167	5.7e-05	0.0219	TTGTTTATTCAT
AR	m-dataset-90-1	hTFtarget	exJSRV	338	353	-	11.3333	5.76e-05	0.0411	GAGAACGGAGCGTCCC
AR	m-dataset-95-2	hTFtarget	exJSRV	222	233	+	11.7917	5.76e-05	0.0222	AATGAATAAACA
AR	m-dataset-26-1	hTFtarget	exJSRV	338	353	+	11.2576	5.78e-05	0.0432	GGGACGCTCCGTTCTC
AR	m-dataset-121-2	hTFtarget	exJSRV	223	234	-	11.7917	5.81e-05	0.0224	TTGTTTATTCAT
AR	m-dataset-40-2	hTFtarget	exJSRV	338	353	+	10.9605	5.97e-05	0.0444	GGGACGCTCCGTTCTC
AR	m-dataset-143-2	hTFtarget	exJSRV	223	233	-	11.7222	6.02e-05	0.0232	TGTTTATTCAT
AR	m-dataset-102-3	hTFtarget	exJSRV	129	137	-	12.0909	6.41e-05	0.0497	AAGCAAACA
AR	m-dataset-120-1	hTFtarget	exJSRV	310	325	-	11.1923	6.45e-05	0.0468	AGAGAGAGACAAAAGA
AR	m-dataset-64-1	hTFtarget	exJSRV	337	351	-	10.6667	6.46e-05	0.0242	GAACGGAGCGTCCCC
AR	m-dataset-147-2	hTFtarget	exJSRV	222	233	-	11.7917	6.71e-05	0.0257	TGTTTATTCATT
AR	m-dataset-42-2	hTFtarget	exJSRV	222	233	+	11.7222	6.78e-05	0.0261	AATGAATAAACA
AR	m-dataset-132-1	hTFtarget	exJSRV	338	353	-	10.7286	6.79e-05	0.0253	GAGAACGGAGCGTCCC
AR	m-dataset-136-2	hTFtarget	exJSRV	225	233	+	11.875	6.8e-05	0.0264	GAATAAACA
AR	m-dataset-124-2	hTFtarget	exJSRV	224	235	-	11.5844	7.15e-05	0.0275	CTTGTTTATTCA
AR	m-dataset-144-2	hTFtarget	exJSRV	223	233	-	11.625	7.28e-05	0.0281	TGTTTATTCAT
AR	m-dataset-84-1	hTFtarget	exJSRV	338	353	+	10.9091	7.69e-05	0.0285	GGGACGCTCCGTTCTC
AR	m-dataset-96-2	hTFtarget	exJSRV	223	234	-	11.5278	7.69e-05	0.0296	TTGTTTATTCAT
AR	m-dataset-90-2	hTFtarget	exJSRV	223	233	+	11.1944	7.71e-05	0.0298	ATGAATAAACA
AR	m-dataset-59-3	hTFtarget	exJSRV	223	234	+	11.5	7.77e-05	0.0299	ATGAATAAACAA
AR	m-dataset-146-2	hTFtarget	exJSRV	222	233	+	11.4444	8.02e-05	0.0309	AATGAATAAACA
AR	m-dataset-41-2	hTFtarget	exJSRV	223	233	-	11.5278	8.17e-05	0.0315	TGTTTATTCAT
AR	m-dataset-43-2	hTFtarget	exJSRV	337	352	+	10.5789	8.51e-05	0.0314	GGGGACGCTCCGTTCT
AR	m-dataset-97-2	hTFtarget	exJSRV	225	233	+	11.4444	8.51e-05	0.033	GAATAAACA
AR	m-dataset-124-1	hTFtarget	exJSRV	338	353	-	10.5915	8.55e-05	0.032	GAGAACGGAGCGTCCC
AR	m-dataset-93-2	hTFtarget	exJSRV	222	233	+	11.3056	8.77e-05	0.0338	AATGAATAAACA
AR	m-dataset-84-2	hTFtarget	exJSRV	223	234	-	11.0833	9.31e-05	0.0358	TTGTTTATTCAT
AR	m-dataset-40-3	hTFtarget	exJSRV	222	233	+	11.2727	9.63e-05	0.0371	AATGAATAAACA
AR	m-dataset-129-2	hTFtarget	exJSRV	225	233	+	11.1944	9.65e-05	0.0374	GAATAAACA
AR	m-dataset-100-2	hTFtarget	exJSRV	225	233	+	11.9481	9.69e-05	0.0376	GAATAAACA
AR	m-dataset-62-1	hTFtarget	exJSRV	337	352	-	10.3636	9.78e-05	0.0364	AGAACGGAGCGTCCCC
ALX1		database	exJSRV	165	176	-	11.1935	6.48e-05	0.0496	ATAATCAGATTT

## Sheet: TFBSR
TF	Source	Query	Start	Stop	Strand	Score	Pvalue	Qvalue	Mached Sequence
TFDP1	hTFtarget	exJSRV	83	96	-	16.5366	6.77e-07	0.000495	GGGTGGCGGGACAG
FOXM1	hTFtarget	exJSRV	129	140	+	14.8209	9.28e-07	0.000714	TGTTTGCTTTTG
E2f4	HOCOMOCO	exJSRV	83	96	-	16.1837	1.16e-06	0.000852	GGGTGGCGGGACAG
FOXA1	hTFtarget	exJSRV	129	138	-	14.5545	1.35e-06	0.00104	AAAGCAAACA
TCF4	hTFtarget	exJSRV	360	369	-	11.8889	1.36e-06	0.001	CGCACCTGCA
E2f7	HOCOMOCO	exJSRV	82	94	-	15.4273	1.44e-06	0.00105	GTGGCGGGACAGG
E2F7	hTFtarget	exJSRV	82	94	-	15.4273	1.44e-06	0.00105	GTGGCGGGACAGG
SP1	hTFtarget	exJSRV	206	220	-	16.5	1.47e-06	0.00109	TAAGCTACACCCACC
TCF3	hTFtarget	exJSRV	359	369	-	14.7447	2.09e-06	0.0015	CGCACCTGCAC
TCF4	hTFtarget	exJSRV	360	369	-	14.5714	2.23e-06	0.0017	CGCACCTGCA
TCF4	hTFtarget	exJSRV	360	369	-	14.5306	2.23e-06	0.00165	CGCACCTGCA
Egr1	CISBP	exJSRV	2	10	-	12.7317	2.23e-06	0.00169	CCCCCGCAT
KLF6	hTFtarget	exJSRV	79	97	-	15.3636	2.45e-06	0.00176	AGGGTGGCGGGACAGGGAG
ZSCAN9	CISBP	exJSRV	168	187	-	8.72449	2.74e-06	0.002	CGGATTCTTATATAATCAGA
FOXC1	hTFtarget	exJSRV	224	234	+	12.4356	2.74e-06	0.0021	TGAATAAACAA
SNAI1	hTFtarget	exJSRV	360	369	+	14.4694	2.95e-06	0.00225	TGCAGGTGCG
SNAI1	hTFtarget	exJSRV	360	369	-	14.398	2.95e-06	0.00225	CGCACCTGCA
ZSCAN9	CISBP	exJSRV	168	187	-	7.89796	3.06e-06	0.00225	CGGATTCTTATATAATCAGA
ZEB1	hTFtarget	exJSRV	359	369	-	14.3673	3.42e-06	0.00251	CGCACCTGCAC
NR3C1	hTFtarget	exJSRV	334	354	+	14.9796	3.43e-06	0.00256	AGCGGGGACGCTCCGTTCTCT
TCF12	hTFtarget	exJSRV	359	369	-	14.2979	3.47e-06	0.00257	CGCACCTGCAC
ZNF141	CISBP	exJSRV	336	359	-	14.2551	3.64e-06	0.00261	CAGGGAGAGAACGGAGCGTCCCCG
SNAI1	hTFtarget	exJSRV	360	369	-	15.1122	3.7e-06	0.00274	CGCACCTGCA
E2F1	hTFtarget	exJSRV	83	96	-	14.9512	3.85e-06	0.00286	GGGTGGCGGGACAG
E2f1	HOCOMOCO	exJSRV	84	95	-	14.8636	4.32e-06	0.0032	GGTGGCGGGACA
Tcf4	HOCOMOCO	exJSRV	361	369	+	15.0303	4.46e-06	0.00336	GCAGGTGCG
Tcf4	CISBP	exJSRV	361	369	+	11.5423	4.46e-06	0.00336	GCAGGTGCG
CTCF	hTFtarget	exJSRV	129	148	-	14.0275	4.49e-06	0.00338	AGCAGTGCCAAAAGCAAACA
ZNF860	CISBP	exJSRV	73	87	+	15.0459	4.59e-06	0.00342	CCTAAGCTCCCTGTC
ZNF454	CISBP	exJSRV	17	45	+	11.6327	4.84e-06	0.00343	CGTGAAGGGTTAAGTCCTGGGAGCTCTTT
SNAI1	hTFtarget	exJSRV	360	369	-	15.4184	5.35e-06	0.00407	CGCACCTGCA
ZNF212	CISBP	exJSRV	317	346	+	-3.41414	5.69e-06	0.00228	TCTCTCTCTCGTTTCTTAGCGGGGACGCTC
SP1	hTFtarget	exJSRV	206	220	-	12.4468	5.84e-06	0.00435	TAAGCTACACCCACC
SNAI2	hTFtarget	exJSRV	360	369	-	14.949	6.1e-06	0.0046	CGCACCTGCA
Spz1	JASPAR	exJSRV	272	282	+	14.2273	6.18e-06	0.00463	AGAGTATCAGC
ZNF212	CISBP	exJSRV	297	326	+	-3.81818	6.39e-06	0.00228	CCTCTCAACCCCATCTTTTGTCTCTCTCTC
FOXA1	hTFtarget	exJSRV	129	139	+	14.56	6.4e-06	0.00494	TGTTTGCTTTT
FOXA1	hTFtarget	exJSRV	129	139	+	14.55	6.4e-06	0.00494	TGTTTGCTTTT
SP1	hTFtarget	exJSRV	206	220	-	12.5408	6.48e-06	0.00477	TAAGCTACACCCACC
ZNF783	CISBP	exJSRV	385	392	-	15.051	6.67e-06	0.00494	CCGCGGCC
Ar	HOCOMOCO	exJSRV	338	353	+	14.1667	6.92e-06	0.00507	GGGACGCTCCGTTCTC
PATZ1	hTFtarget	exJSRV	73	94	-	13.8333	7.16e-06	0.00492	GTGGCGGGACAGGGAGCTTAGG
Tcf12	CISBP	exJSRV	361	369	-	11.8081	7.18e-06	0.00531	CGCACCTGC
Foxq1	HOCOMOCO	exJSRV	225	236	-	14.898	7.23e-06	0.0055	ACTTGTTTATTC
FOXQ1	hTFtarget	exJSRV	225	236	-	14.898	7.23e-06	0.0055	ACTTGTTTATTC
Foxo4	HOCOMOCO	exJSRV	226	234	-	13.7865	7.28e-06	0.00559	TTGTTTATT
FOXO4	hTFtarget	exJSRV	226	234	-	13.7865	7.28e-06	0.00557	TTGTTTATT
ZNF320	JASPAR	exJSRV	67	93	-	12.7865	7.33e-06	0.0052	TGGCGGGACAGGGAGCTTAGGTACTTG
Zfp652	TRANSFAC	exJSRV	18	30	+	13.6727	7.37e-06	0.00558	GTGAAGGGTTAAG
Zfp652	CISBP	exJSRV	18	30	-	13.6735	7.52e-06	0.00574	CTTAACCCTTCAC
Zfp105	CISBP	exJSRV	225	234	-	9.19553	7.62e-06	0.00584	TTGTTTATTC
TCF3	hTFtarget	exJSRV	360	369	-	13.6154	7.75e-06	0.00583	CGCACCTGCA
TCF3	hTFtarget	exJSRV	360	369	-	13.6122	7.75e-06	0.00588	CGCACCTGCA
EGR2	hTFtarget	exJSRV	3	10	-	13.8265	8.13e-06	0.00615	CCCCCGCA
ZNF652	JASPAR	exJSRV	19	30	+	14.3214	8.47e-06	0.00645	TGAAGGGTTAAG
SP2	hTFtarget	exJSRV	81	97	+	13.0816	8.56e-06	0.00636	CCCTGTCCCGCCACCCT
Pax7	CISBP	exJSRV	164	175	+	14.0357	8.64e-06	0.00657	GAAATCTGATTA
ELF3	hTFtarget	exJSRV	159	181	+	12.7959	8.87e-06	0.00633	ACCAGGAAATCTGATTATATAAG
Tcf3	CISBP	exJSRV	361	370	-	11.8687	8.91e-06	0.0065	TCGCACCTGC
SP2	hTFtarget	exJSRV	81	97	+	12.4848	8.95e-06	0.00671	CCCTGTCCCGCCACCCT
FOXC1	hTFtarget	exJSRV	226	235	+	12.8889	8.97e-06	0.00689	AATAAACAAG
Ar	JASPAR	exJSRV	337	353	-	12.2241	9.04e-06	0.0035	GAGAACGGAGCGTCCCC
SP2	hTFtarget	exJSRV	81	97	+	12.5408	9.2e-06	0.00682	CCCTGTCCCGCCACCCT
Ar	JASPAR	exJSRV	337	353	+	12.1552	9.28e-06	0.0035	GGGGACGCTCCGTTCTC
NR3C1	hTFtarget	exJSRV	338	353	-	14.3211	9.42e-06	0.0036	GAGAACGGAGCGTCCC
NR3C1	hTFtarget	exJSRV	337	352	+	14.3028	9.53e-06	0.0036	GGGGACGCTCCGTTCT
Klf4	HOCOMOCO	exJSRV	203	217	+	13.5909	9.57e-06	0.00709	TCCGGTGGGTGTAGC
ZNF768	HOCOMOCO	exJSRV	72	91	-	11.4545	9.76e-06	0.00698	GCGGGACAGGGAGCTTAGGT
Klf1	JASPAR	exJSRV	208	218	-	14.1667	9.89e-06	0.00744	AGCTACACCCA
TCF4	hTFtarget	exJSRV	361	368	-	13.2857	9.9e-06	0.00747	GCACCTGC
TCF4	hTFtarget	exJSRV	361	368	-	13.7245	9.9e-06	0.00744	GCACCTGC
TCF12	hTFtarget	exJSRV	361	368	-	12.9286	9.9e-06	0.00747	GCACCTGC
TCF12	hTFtarget	exJSRV	361	368	-	13.0102	9.9e-06	0.0075	GCACCTGC
Tcf3	CISBP	exJSRV	361	368	-	12.211	9.9e-06	0.0074	GCACCTGC
NR3C2	hTFtarget	exJSRV	338	352	-	13.7857	1e-05	0.00391	AGAACGGAGCGTCCC
AR	hTFtarget	exJSRV	337	353	+	12.2143	1.01e-05	0.00382	GGGGACGCTCCGTTCTC
NR3C2	hTFtarget	exJSRV	338	352	+	13.7653	1.02e-05	0.00391	GGGACGCTCCGTTCT
AR	hTFtarget	exJSRV	337	353	-	12.1633	1.03e-05	0.00382	GAGAACGGAGCGTCCCC
Tcf3	CISBP	exJSRV	360	368	-	12.949	1.04e-05	0.00771	GCACCTGCA
SNAI2	hTFtarget	exJSRV	360	369	-	14.4286	1.05e-05	0.00792	CGCACCTGCA
FOXJ3	hTFtarget	exJSRV	220	233	+	11.5556	1.05e-05	0.00776	ATAATGAATAAACA
ZNF69	CISBP	exJSRV	141	151	+	14.1837	1.08e-05	0.00831	GCACTGCTTCA
AR	hTFtarget	exJSRV	337	353	-	12.7041	1.1e-05	0.00495	GAGAACGGAGCGTCCCC
ZNF320	CISBP	exJSRV	69	92	+	11.9796	1.11e-05	0.00789	AGTACCTAAGCTCCCTGTCCCGCC
Elf3	CISBP	exJSRV	159	168	+	9.76471	1.21e-05	0.00913	ACCAGGAAAT
TCF4	hTFtarget	exJSRV	358	370	-	13.6016	1.22e-05	0.00891	TCGCACCTGCACA
FOXA1	hTFtarget	exJSRV	129	140	+	13.6269	1.27e-05	0.00978	TGTTTGCTTTTG
Nr3c1	CISBP	exJSRV	338	352	+	13.3469	1.28e-05	0.00973	GGGACGCTCCGTTCT
ZFP14	JASPAR	exJSRV	342	356	-	13.2697	1.28e-05	0.00937	GGAGAGAACGGAGCG
WT1	hTFtarget	exJSRV	3	13	-	13.6939	1.29e-05	0.00954	CGTCCCCCGCA
EHF	hTFtarget	exJSRV	159	168	+	13.367	1.29e-05	0.00961	ACCAGGAAAT
KLF9	hTFtarget	exJSRV	204	219	-	13.1626	1.31e-05	0.00948	AAGCTACACCCACCGG
Zbtb1	CISBP	exJSRV	1	10	-	11.0204	1.33e-05	0.0101	CCCCCGCATC
AR	hTFtarget	exJSRV	337	353	+	12.2245	1.35e-05	0.00495	GGGGACGCTCCGTTCTC
ZNF534	CISBP	exJSRV	346	360	+	13.3061	1.36e-05	0.00999	CCGTTCTCTCCCTGT
NR3C2	hTFtarget	exJSRV	338	352	-	12.1212	1.37e-05	0.00556	AGAACGGAGCGTCCC
Tcf3	HOCOMOCO	exJSRV	359	369	-	13.6818	1.4e-05	0.0104	CGCACCTGCAC
TCF3	hTFtarget	exJSRV	359	369	-	13.6818	1.4e-05	0.0104	CGCACCTGCAC
ZFP14	CISBP	exJSRV	342	356	+	13.0816	1.4e-05	0.0101	CGCTCCGTTCTCTCC
Zfp57	HOCOMOCO	exJSRV	387	396	+	13.6143	1.41e-05	0.0105	CCGCGGCAGG
EHF	hTFtarget	exJSRV	159	168	+	13.5102	1.41e-05	0.0108	ACCAGGAAAT
NR3C2	hTFtarget	exJSRV	338	352	+	12.0707	1.46e-05	0.00556	GGGACGCTCCGTTCT
NHLH1	hTFtarget	exJSRV	360	369	-	13.2755	1.46e-05	0.0109	CGCACCTGCA
Erg	TRANSFAC	exJSRV	160	167	+	12.5229	1.47e-05	0.011	CCAGGAAA
SNAI1	hTFtarget	exJSRV	360	369	-	13.5	1.54e-05	0.0116	CGCACCTGCA
E2F6	hTFtarget	exJSRV	83	95	-	13.1301	1.55e-05	0.0115	GGTGGCGGGACAG
ZNF383	CISBP	exJSRV	72	98	+	9.57798	1.55e-05	0.0107	ACCTAAGCTCCCTGTCCCGCCACCCTC
Pou1f1	CISBP	exJSRV	220	229	+	8.09767	1.58e-05	0.0122	ATAATGAATA
ASCL1	hTFtarget	exJSRV	358	370	-	13.4228	1.64e-05	0.0121	TCGCACCTGCACA
SP4	hTFtarget	exJSRV	81	100	-	12.7661	1.64e-05	0.0115	TTGAGGGTGGCGGGACAGGG
SP3	hTFtarget	exJSRV	206	218	-	13.1122	1.67e-05	0.0125	AGCTACACCCACC
SNAI3	CISBP	exJSRV	360	369	-	14.1837	1.68e-05	0.0127	CGCACCTGCA
NR3C1	hTFtarget	exJSRV	338	351	+	12.9697	1.71e-05	0.013	GGGACGCTCCGTTC
KLF15	hTFtarget	exJSRV	206	217	-	12.5385	1.73e-05	0.0127	GCTACACCCACC
FOXA1	hTFtarget	exJSRV	129	138	-	13.6486	1.73e-05	0.0134	AAAGCAAACA
PGR	hTFtarget	exJSRV	338	353	+	12.7552	1.74e-05	0.0127	GGGACGCTCCGTTCTC
SNAI2	hTFtarget	exJSRV	360	369	-	13.5816	1.75e-05	0.0133	CGCACCTGCA
ZNF320	HOCOMOCO	exJSRV	73	92	-	11.4697	1.75e-05	0.0125	GGCGGGACAGGGAGCTTAGG
ZNF793	CISBP	exJSRV	31	42	-	12.7857	1.76e-05	0.0132	GAGCTCCCAGGA
NR3C1	hTFtarget	exJSRV	338	352	-	12.5408	1.82e-05	0.0139	AGAACGGAGCGTCCC
FOXE1	JASPAR	exJSRV	127	141	-	12.5152	1.87e-05	0.0142	CCAAAAGCAAACATC
NR3C2	hTFtarget	exJSRV	337	353	-	9.44681	1.89e-05	0.00934	GAGAACGGAGCGTCCCC
FOXE1	CISBP	exJSRV	127	141	-	12.4898	1.89e-05	0.0144	CCAAAAGCAAACATC
POU3F3	hTFtarget	exJSRV	223	234	+	11.4437	1.9e-05	0.0142	ATGAATAAACAA
GCM1	hTFtarget	exJSRV	2	10	+	12.0505	1.91e-05	0.0141	ATGCGGGGG
PGR	hTFtarget	exJSRV	338	352	-	12.7551	1.92e-05	0.0119	AGAACGGAGCGTCCC
KLF15	hTFtarget	exJSRV	206	217	-	12.1735	1.95e-05	0.0144	GCTACACCCACC
FOXA2	hTFtarget	exJSRV	126	140	-	12.97	2e-05	0.0152	CAAAAGCAAACATCC
FOXA1	hTFtarget	exJSRV	129	138	-	13.4685	2e-05	0.0155	AAAGCAAACA
ELF3	hTFtarget	exJSRV	159	181	+	7.69388	2.03e-05	0.0147	ACCAGGAAATCTGATTATATAAG
KLF14	CISBP	exJSRV	205	218	-	12.6429	2.04e-05	0.0151	AGCTACACCCACCG
SNAI2	hTFtarget	exJSRV	360	369	-	13.3571	2.1e-05	0.0158	CGCACCTGCA
ZNF25	CISBP	exJSRV	224	252	-	-13.2857	2.13e-05	0.0148	TTTATAAAGTAACATAACTTGTTTATTCA
KLF15	hTFtarget	exJSRV	206	217	-	12.4343	2.18e-05	0.0163	GCTACACCCACC
FOXD2	JASPAR	exJSRV	129	140	-	12.8983	2.19e-05	0.0168	CAAAAGCAAACA
ZSCAN30	CISBP	exJSRV	380	394	-	12.4771	2.19e-05	0.0159	TGCCGCGGCCAGCAC
SNAI2	hTFtarget	exJSRV	361	368	-	12.7959	2.2e-05	0.0168	GCACCTGC
ZEB1	hTFtarget	exJSRV	362	369	-	13.2449	2.2e-05	0.0166	CGCACCTG
Egr1	CISBP	exJSRV	3	11	-	10.1855	2.2e-05	0.0167	TCCCCCGCA
FOXA1	hTFtarget	exJSRV	125	139	+	13.2041	2.24e-05	0.0171	CGGATGTTTGCTTTT
ZNF263	hTFtarget	exJSRV	78	98	-	11.7347	2.24e-05	0.0159	GAGGGTGGCGGGACAGGGAGC
NR3C1	hTFtarget	exJSRV	337	353	-	8.83673	2.26e-05	0.0111	GAGAACGGAGCGTCCCC
Pou3f4	CISBP	exJSRV	220	229	+	8.37719	2.3e-05	0.0178	ATAATGAATA
Pou1f1	CISBP	exJSRV	220	228	+	8.24031	2.31e-05	0.0179	ATAATGAAT
ZBTB49	CISBP	exJSRV	378	394	+	7.26531	2.31e-05	0.0174	TTGTGCTGGCCGCGGCA
SMAD2	hTFtarget	exJSRV	315	326	+	12.4545	2.33e-05	0.0174	TGTCTCTCTCTC
Ar	CISBP	exJSRV	337	353	-	11.898	2.36e-05	0.01	GAGAACGGAGCGTCCCC
Zfp92	TRANSFAC	exJSRV	379	390	+	11.2951	2.41e-05	0.0182	TGTGCTGGCCGC
E2f6	HOCOMOCO	exJSRV	83	94	-	12.6327	2.43e-05	0.0179	GTGGCGGGACAG
Zfp579	TRANSFAC	exJSRV	133	146	+	8.42623	2.45e-05	0.0187	TGCTTTTGGCACTG
SNAI3	CISBP	exJSRV	360	369	-	13.398	2.46e-05	0.0188	CGCACCTGCA
SNAI3	JASPAR	exJSRV	360	369	+	13.4364	2.46e-05	0.0189	TGCAGGTGCG
NR3C2	hTFtarget	exJSRV	337	353	+	8.57447	2.47e-05	0.00934	GGGGACGCTCCGTTCTC
SP1	hTFtarget	exJSRV	207	217	-	12.7143	2.59e-05	0.0194	GCTACACCCAC
Rela	CISBP	exJSRV	296	325	+	11.7476	2.64e-05	0.018	TCCTCTCAACCCCATCTTTTGTCTCTCTCT
FOXJ3	hTFtarget	exJSRV	227	234	+	13.3333	2.65e-05	0.0206	ATAAACAA
FOXC1	hTFtarget	exJSRV	227	234	+	12.7525	2.65e-05	0.0206	ATAAACAA
Tcfcp2l1	CISBP	exJSRV	376	396	-	12.2828	2.66e-05	0.0132	CCTGCCGCGGCCAGCACAAGC
Tcfcp2l1	CISBP	exJSRV	376	396	-	12.2828	2.66e-05	0.0131	CCTGCCGCGGCCAGCACAAGC
NR3C2	hTFtarget	exJSRV	337	353	-	9.47959	2.68e-05	0.0141	GAGAACGGAGCGTCCCC
Elf3	CISBP	exJSRV	159	168	+	8.20611	2.68e-05	0.0204	ACCAGGAAAT
ZNF667	CISBP	exJSRV	106	123	-	11.0183	2.69e-05	0.0201	GCCTTAAGAGCTTTTAAA
ZNF571	CISBP	exJSRV	381	395	-	10.8257	2.7e-05	0.0189	CTGCCGCGGCCAGCA
E2F6	hTFtarget	exJSRV	82	94	-	12.3	2.7e-05	0.02	GTGGCGGGACAGG
Zfp574	TRANSFAC	exJSRV	75	95	-	-23.7213	2.73e-05	0.0202	GGTGGCGGGACAGGGAGCTTA
Ar	CISBP	exJSRV	337	353	+	11.5714	2.75e-05	0.01	GGGGACGCTCCGTTCTC
E2F8	hTFtarget	exJSRV	83	96	-	12.2245	2.77e-05	0.021	GGGTGGCGGGACAG
ZNF585A	CISBP	exJSRV	345	353	+	12.6531	2.78e-05	0.0211	TCCGTTCTC
Elf5	CISBP	exJSRV	159	168	+	10.6909	2.8e-05	0.0211	ACCAGGAAAT
ZNF596	CISBP	exJSRV	317	331	+	11.4862	2.82e-05	0.0207	TCTCTCTCTCGTTTC
ZNF439	CISBP	exJSRV	88	101	+	8.97959	2.84e-05	0.0216	CCGCCACCCTCAAG
Zfp770	TRANSFAC	exJSRV	87	96	-	13.3443	2.84e-05	0.0211	GGGTGGCGGG
Zfp37	TRANSFAC	exJSRV	47	58	-	5.93443	2.84e-05	0.0217	TTTGGCTTCTGC
Tfcp2l1	JASPAR	exJSRV	383	396	-	12.3838	2.86e-05	0.0134	CCTGCCGCGGCCAG
KLF10	JASPAR	exJSRV	207	217	-	12.3673	2.86e-05	0.0211	GCTACACCCAC
Tfcp2l1	JASPAR	exJSRV	383	396	-	12.3737	2.89e-05	0.0137	CCTGCCGCGGCCAG
KLF11	hTFtarget	exJSRV	207	217	-	12.2692	2.9e-05	0.0214	GCTACACCCAC
KLF9	hTFtarget	exJSRV	206	218	-	12.1284	2.91e-05	0.0214	AGCTACACCCACC
Sox3	JASPAR	exJSRV	311	320	+	12.9655	2.91e-05	0.0222	CTTTTGTCTC
NR3C1	hTFtarget	exJSRV	337	353	+	8.06122	2.92e-05	0.0111	GGGGACGCTCCGTTCTC
OSR2	JASPAR	exJSRV	45	56	+	12.4184	2.92e-05	0.0217	TGGCAGAAGCCA
ZNF486	CISBP	exJSRV	53	65	+	8.46939	2.93e-05	0.0217	GCCAAAGCCTAGG
Klf4	CISBP	exJSRV	208	218	-	12.5	2.94e-05	0.0219	AGCTACACCCA
ELF3	hTFtarget	exJSRV	159	181	+	11.0102	2.95e-05	0.0216	ACCAGGAAATCTGATTATATAAG
PAX2	hTFtarget	exJSRV	5	24	-	12.04	2.98e-05	0.0218	CCTTCACGGGTCGTCCCCCG
FOXP2	hTFtarget	exJSRV	227	236	+	11.0676	2.99e-05	0.0231	ATAAACAAGT
HINFP	hTFtarget	exJSRV	335	346	-	12.2347	3e-05	0.0218	GAGCGTCCCCGC
HINFP	hTFtarget	exJSRV	335	346	-	12.2424	3e-05	0.0218	GAGCGTCCCCGC
ZNF669	JASPAR	exJSRV	5	19	+	11.122	3e-05	0.0225	CGGGGGACGACCCGT
NFIA	JASPAR	exJSRV	136	145	-	12.7333	3.02e-05	0.0225	AGTGCCAAAA
ELF4	hTFtarget	exJSRV	158	169	+	12.4592	3.04e-05	0.0228	TACCAGGAAATC
HAND2	hTFtarget	exJSRV	360	369	-	12.2143	3.06e-05	0.0228	CGCACCTGCA
NR2C1	hTFtarget	exJSRV	5	18	+	11.7059	3.08e-05	0.0235	CGGGGGACGACCCG
NR3C1	hTFtarget	exJSRV	338	352	-	12.1212	3.08e-05	0.0233	AGAACGGAGCGTCCC
ELF2	hTFtarget	exJSRV	158	169	+	10.9082	3.09e-05	0.0233	TACCAGGAAATC
NFIA	CISBP	exJSRV	136	145	-	12.6633	3.11e-05	0.0233	AGTGCCAAAA
PGR	hTFtarget	exJSRV	338	352	+	12.1327	3.11e-05	0.0119	GGGACGCTCCGTTCT
KLF13	hTFtarget	exJSRV	206	218	-	12	3.12e-05	0.0232	AGCTACACCCACC
ZNF669	CISBP	exJSRV	5	19	+	11.3577	3.15e-05	0.0237	CGGGGGACGACCCGT
NR3C1	hTFtarget	exJSRV	337	353	+	8.93878	3.18e-05	0.0159	GGGGACGCTCCGTTCTC
ZFP14	CISBP	exJSRV	342	358	+	12.1545	3.21e-05	0.0237	CGCTCCGTTCTCTCCCT
ZNF610	CISBP	exJSRV	339	347	+	12.1224	3.24e-05	0.0238	GGACGCTCC
FEV	hTFtarget	exJSRV	161	168	+	13.6531	3.26e-05	0.0247	CAGGAAAT
FOXR1	CISBP	exJSRV	129	136	-	8.52885	3.26e-05	0.0253	AGCAAACA
Pou1f1	HOCOMOCO	exJSRV	220	232	+	12.1348	3.27e-05	0.0244	ATAATGAATAAAC
POU1F1	hTFtarget	exJSRV	220	232	+	12.1348	3.27e-05	0.0245	ATAATGAATAAAC
FOXA1	hTFtarget	exJSRV	127	141	-	12.46	3.29e-05	0.0251	CCAAAAGCAAACATC
Crx	HOCOMOCO	exJSRV	291	303	-	12.0455	3.3e-05	0.0252	TGAGAGGATCAGA
CRX	hTFtarget	exJSRV	291	303	-	12.0455	3.3e-05	0.0252	TGAGAGGATCAGA
ELF5	hTFtarget	exJSRV	159	168	+	12.3211	3.35e-05	0.0252	ACCAGGAAAT
FOXA2	hTFtarget	exJSRV	129	140	+	12.5152	3.39e-05	0.026	TGTTTGCTTTTG
ZNF260	CISBP	exJSRV	343	357	+	12.0642	3.41e-05	0.0242	GCTCCGTTCTCTCCC
MEF2A	hTFtarget	exJSRV	246	260	+	11.9206	3.42e-05	0.0258	TTATAAATATAGCAT
Phox2a	CISBP	exJSRV	165	176	-	12.0179	3.45e-05	0.0144	ATAATCAGATTT
ZNF467	CISBP	exJSRV	81	92	+	10.8878	3.46e-05	0.0248	CCCTGTCCCGCC
SNAI2	hTFtarget	exJSRV	360	369	+	13.2727	3.47e-05	0.0264	TGCAGGTGCG
SOX3	HOCOMOCO	exJSRV	310	320	+	12.2424	3.49e-05	0.0263	TCTTTTGTCTC
FOXC2	hTFtarget	exJSRV	128	139	-	11.97	3.5e-05	0.0244	AAAAGCAAACAT
SOX15	hTFtarget	exJSRV	250	264	+	0.857143	3.51e-05	0.0268	AAATATAGCATTGTA
ELF3	hTFtarget	exJSRV	158	169	+	10.5204	3.52e-05	0.0267	TACCAGGAAATC
NFKB2	hTFtarget	exJSRV	6	18	-	11.5	3.52e-05	0.0261	CGGGTCGTCCCCC
Stat5b	HOCOMOCO	exJSRV	146	157	-	12.3788	3.53e-05	0.0217	TTTCTGTGAAGC
STAT5B	hTFtarget	exJSRV	146	157	-	12.3788	3.53e-05	0.0217	TTTCTGTGAAGC
E2F4	hTFtarget	exJSRV	78	92	-	12.1122	3.53e-05	0.0256	GGCGGGACAGGGAGC
SRY	hTFtarget	exJSRV	250	264	+	3.5102	3.53e-05	0.0269	AAATATAGCATTGTA
Tcfcp2l1	CISBP	exJSRV	373	393	+	11.798	3.56e-05	0.0132	CTTGCTTGTGCTGGCCGCGGC
Tcfcp2l1	CISBP	exJSRV	373	393	+	11.798	3.56e-05	0.0131	CTTGCTTGTGCTGGCCGCGGC
MEF2A	hTFtarget	exJSRV	247	259	-	11.9552	3.59e-05	0.0273	TGCTATATTTATA
TP53	hTFtarget	exJSRV	373	387	-	10.541	3.59e-05	0.0273	GCCAGCACAAGCAAG
Tfcp2l1	JASPAR	exJSRV	373	386	-	12.0404	3.6e-05	0.0134	CCAGCACAAGCAAG
Otx1	TRANSFAC	exJSRV	163	177	-	10.9242	3.6e-05	0.0271	TATAATCAGATTTCC
SP9	CISBP	exJSRV	206	217	-	11.8061	3.64e-05	0.0272	GCTACACCCACC
Otx1	CISBP	exJSRV	163	177	+	10.9798	3.64e-05	0.0277	GGAAATCTGATTATA
KLF4	hTFtarget	exJSRV	206	216	-	12.2294	3.64e-05	0.0272	CTACACCCACC
ZNF419	CISBP	exJSRV	304	324	+	10.6091	3.65e-05	0.0259	ACCCCATCTTTTGTCTCTCTC
SP4	hTFtarget	exJSRV	206	220	-	11.7449	3.66e-05	0.0269	TAAGCTACACCCACC
NHLH1	hTFtarget	exJSRV	360	369	-	12	3.69e-05	0.0272	CGCACCTGCA
NHLH1	hTFtarget	exJSRV	360	369	+	11.9898	3.69e-05	0.0268	TGCAGGTGCG
NFKB1	hTFtarget	exJSRV	6	18	-	11.9837	3.69e-05	0.0274	CGGGTCGTCCCCC
Tfcp2l1	JASPAR	exJSRV	373	386	-	12	3.7e-05	0.0137	CCAGCACAAGCAAG
Sp1	HOCOMOCO	exJSRV	339	362	-	9.47581	3.71e-05	0.0252	GCACAGGGAGAGAACGGAGCGTCC
NR3C2	hTFtarget	exJSRV	337	353	+	8.61224	3.71e-05	0.0141	GGGGACGCTCCGTTCTC
GFI1B	hTFtarget	exJSRV	163	173	+	12.4592	3.72e-05	0.0287	GGAAATCTGAT
ZNF519	CISBP	exJSRV	82	96	+	10.0275	3.72e-05	0.0266	CCTGTCCCGCCACCC
Phox2a	CISBP	exJSRV	164	175	+	11.9196	3.79e-05	0.0144	GAAATCTGATTA
SNAI2	hTFtarget	exJSRV	360	368	+	12.3023	3.8e-05	0.0295	TGCAGGTGC
SNAI2	hTFtarget	exJSRV	360	368	-	12.2959	3.8e-05	0.0285	GCACCTGCA
Smad5	TRANSFAC	exJSRV	288	299	-	7.7377	3.81e-05	0.0285	AGGATCAGACCA
HOXD9	hTFtarget	exJSRV	262	271	-	11.5941	3.81e-05	0.029	GCTTTATTAC
Tcf3	JASPAR	exJSRV	359	369	-	12.5102	3.83e-05	0.029	CGCACCTGCAC
STAT5A	hTFtarget	exJSRV	158	167	+	11.8333	3.86e-05	0.0295	TACCAGGAAA
KLF14	CISBP	exJSRV	206	218	-	12.0408	3.86e-05	0.0289	AGCTACACCCACC
CEBPA	hTFtarget	exJSRV	189	202	-	11.7724	3.87e-05	0.0293	TTCTTACACAATCA
Klf4	JASPAR	exJSRV	208	217	+	12.0102	3.88e-05	0.0289	TGGGTGTAGC
KLF10	CISBP	exJSRV	208	217	-	12.0092	3.88e-05	0.0289	GCTACACCCA
KLF4	hTFtarget	exJSRV	208	217	-	12.0092	3.88e-05	0.0289	GCTACACCCA
ZNF716	CISBP	exJSRV	153	167	-	12.0636	3.88e-05	0.0283	TTTCCTGGTATTTCT
Dbp	HOCOMOCO	exJSRV	191	201	+	11.45	3.9e-05	0.03	ATTGTGTAAGA
DBP	hTFtarget	exJSRV	191	201	+	11.45	3.9e-05	0.03	ATTGTGTAAGA
Ehf	CISBP	exJSRV	159	168	+	11.3469	3.9e-05	0.0294	ACCAGGAAAT
Crx	JASPAR	exJSRV	74	84	-	12.2759	3.9e-05	0.0295	AGGGAGCTTAG
FOXE1	CISBP	exJSRV	127	141	-	10.7143	3.91e-05	0.0296	CCAAAAGCAAACATC
Ehf	CISBP	exJSRV	159	168	+	11.3486	3.92e-05	0.0296	ACCAGGAAAT
ZNF343	CISBP	exJSRV	144	160	+	10.0102	3.95e-05	0.0298	CTGCTTCACAGAAATAC
ZNF789	CISBP	exJSRV	85	96	+	11.8349	3.95e-05	0.03	GTCCCGCCACCC
THRB	hTFtarget	exJSRV	4	19	+	11.1364	3.96e-05	0.0293	GCGGGGGACGACCCGT
SP4	hTFtarget	exJSRV	204	220	-	5.70909	4e-05	0.0294	TAAGCTACACCCACCGG
Foxj2	HOCOMOCO	exJSRV	129	138	+	12.5761	4e-05	0.0308	TGTTTGCTTT
FOXJ2	hTFtarget	exJSRV	129	138	+	12.5761	4e-05	0.0308	TGTTTGCTTT
ZNF354A	JASPAR	exJSRV	217	237	+	11.5079	4.05e-05	0.0296	CTTATAATGAATAAACAAGTT
FOXE1	JASPAR	exJSRV	221	235	+	10.3182	4.05e-05	0.0153	TAATGAATAAACAAG
HLF	hTFtarget	exJSRV	190	201	+	12.198	4.07e-05	0.0203	GATTGTGTAAGA
MESP1	CISBP	exJSRV	360	369	-	12.3673	4.08e-05	0.0299	CGCACCTGCA
ZNF764	CISBP	exJSRV	112	132	+	5.5	4.08e-05	0.0297	AGCTCTTAAGGCTCGGATGTT
Zfp579	TRANSFAC	exJSRV	93	103	+	11.4918	4.1e-05	0.0309	ACCCTCAAGAA
Irf3	HOCOMOCO	exJSRV	313	332	-	11.25	4.11e-05	0.0288	AGAAACGAGAGAGAGACAAA
IRF3	hTFtarget	exJSRV	313	332	-	11.25	4.11e-05	0.0288	AGAAACGAGAGAGAGACAAA
E2F3	hTFtarget	exJSRV	84	94	-	11.6909	4.11e-05	0.0298	GTGGCGGGACA
IRX5	CISBP	exJSRV	232	243	-	11.0417	4.12e-05	0.0315	TAACATAACTTG
HLF	hTFtarget	exJSRV	190	201	-	12.2373	4.13e-05	0.0207	TCTTACACAATC
SP8	JASPAR	exJSRV	206	217	-	11.6316	4.14e-05	0.0307	GCTACACCCACC
Ehf	HOCOMOCO	exJSRV	157	171	+	12.0606	4.15e-05	0.0301	ATACCAGGAAATCTG
EHF	hTFtarget	exJSRV	157	171	+	12.0606	4.15e-05	0.0301	ATACCAGGAAATCTG
TBX1	CISBP	exJSRV	350	372	+	-3.64286	4.16e-05	0.0308	TCTCTCCCTGTGCAGGTGCGACT
FOXE1	CISBP	exJSRV	221	235	+	10.3469	4.17e-05	0.0159	TAATGAATAAACAAG
NR3C1	hTFtarget	exJSRV	337	353	-	8.16327	4.18e-05	0.0159	GAGAACGGAGCGTCCCC
SP8	CISBP	exJSRV	206	217	-	11.6224	4.19e-05	0.0309	GCTACACCCACC
GFI1B	hTFtarget	exJSRV	163	173	+	12.2755	4.2e-05	0.0323	GGAAATCTGAT
HOXA10	hTFtarget	exJSRV	261	271	-	11.5644	4.2e-05	0.0322	GCTTTATTACA
Foxc2	CISBP	exJSRV	224	233	+	9.0991	4.2e-05	0.0325	TGAATAAACA
HOXA10	hTFtarget	exJSRV	261	271	-	11.7228	4.21e-05	0.0322	GCTTTATTACA
KLF13	hTFtarget	exJSRV	206	218	-	11.1429	4.24e-05	0.0315	AGCTACACCCACC
FOXC2	hTFtarget	exJSRV	128	139	-	11.1881	4.25e-05	0.0326	AAAAGCAAACAT
KLF4	hTFtarget	exJSRV	208	217	+	11.8636	4.26e-05	0.0317	TGGGTGTAGC
HOXD10	hTFtarget	exJSRV	262	271	-	12.4444	4.26e-05	0.0327	GCTTTATTAC
SNAI1	hTFtarget	exJSRV	358	372	-	11.4184	4.26e-05	0.0314	AGTCGCACCTGCACA
Bcl6	CISBP	exJSRV	304	333	+	11.2255	4.28e-05	0.0296	ACCCCATCTTTTGTCTCTCTCTCGTTTCTT
Stat5a	HOCOMOCO	exJSRV	158	167	+	11.5	4.32e-05	0.021	TACCAGGAAA
HOXD10	hTFtarget	exJSRV	262	271	-	11.899	4.34e-05	0.0332	GCTTTATTAC
Bhlhe40	JASPAR	exJSRV	359	369	-	12.2449	4.34e-05	0.0331	CGCACCTGCAC
POU2F3	hTFtarget	exJSRV	223	234	+	11.3086	4.35e-05	0.0329	ATGAATAAACAA
Mef2c	HOCOMOCO	exJSRV	246	260	-	11.625	4.36e-05	0.0329	ATGCTATATTTATAA
Zkscan6	TRANSFAC	exJSRV	44	54	+	10.7869	4.36e-05	0.0327	TTGGCAGAAGC
ZNF76	hTFtarget	exJSRV	78	99	-	10.0325	4.38e-05	0.0324	TGAGGGTGGCGGGACAGGGAGC
TCF12	hTFtarget	exJSRV	361	368	-	12.6122	4.39e-05	0.0323	GCACCTGC
SNAI2	hTFtarget	exJSRV	361	367	-	10.86	4.39e-05	0.0342	CACCTGC
TCF4	hTFtarget	exJSRV	362	368	-	13.0306	4.39e-05	0.0333	GCACCTG
Atf1	CISBP	exJSRV	86	95	-	4.92879	4.39e-05	0.0334	GGTGGCGGGA
Hlf	HOCOMOCO	exJSRV	191	201	-	11.9718	4.41e-05	0.0334	TCTTACACAAT
Snai2	HOCOMOCO	exJSRV	360	370	+	12.0606	4.42e-05	0.0337	TGCAGGTGCGA
KLF15	hTFtarget	exJSRV	206	217	-	11.4592	4.43e-05	0.0327	GCTACACCCACC
Nfic	HOCOMOCO	exJSRV	136	144	+	11.7424	4.45e-05	0.0336	TTTTGGCAC
ELF3	hTFtarget	exJSRV	159	181	+	10.1837	4.47e-05	0.0324	ACCAGGAAATCTGATTATATAAG
SOX10	hTFtarget	exJSRV	179	196	+	9.80612	4.54e-05	0.028	AAGAATCCGGTGATTGTG
ZNF610	CISBP	exJSRV	339	347	+	12.0204	4.55e-05	0.0344	GGACGCTCC
ZNF320	CISBP	exJSRV	70	90	+	9.83673	4.56e-05	0.0324	GTACCTAAGCTCCCTGTCCCG
ZNF143	hTFtarget	exJSRV	76	97	-	8.52809	4.57e-05	0.0341	AGGGTGGCGGGACAGGGAGCTT
Cebpb	CISBP	exJSRV	191	200	+	10.5545	4.57e-05	0.0351	ATTGTGTAAG
Mef2d	HOCOMOCO	exJSRV	246	259	-	11.4776	4.6e-05	0.0347	TGCTATATTTATAA
NFIX	CISBP	exJSRV	137	145	+	10.5408	4.61e-05	0.0344	TTTGGCACT
KLF4	hTFtarget	exJSRV	87	98	+	11.4	4.63e-05	0.0342	CCCGCCACCCTC
MEF2A	hTFtarget	exJSRV	246	260	+	11.4956	4.66e-05	0.0352	TTATAAATATAGCAT
STAT3	hTFtarget	exJSRV	157	169	-	11.7879	4.69e-05	0.0348	GATTTCCTGGTAT
MEF2B	CISBP	exJSRV	239	253	-	8.55102	4.69e-05	0.0359	ATTTATAAAGTAACA
KLF13	hTFtarget	exJSRV	206	218	-	10.6429	4.7e-05	0.0345	AGCTACACCCACC
FOXD2	JASPAR	exJSRV	128	140	-	11.8929	4.7e-05	0.0282	CAAAAGCAAACAT
ZNF611	CISBP	exJSRV	330	347	-	10.367	4.72e-05	0.0333	GGAGCGTCCCCGCTAAGA
FOXD2	CISBP	exJSRV	128	140	-	11.8614	4.74e-05	0.028	CAAAAGCAAACAT
ZNF141	CISBP	exJSRV	6	29	-	8.63265	4.75e-05	0.0171	TTAACCCTTCACGGGTCGTCCCCC
Znf143	HOCOMOCO	exJSRV	76	97	-	6.83333	4.77e-05	0.0358	AGGGTGGCGGGACAGGGAGCTT
SP3	hTFtarget	exJSRV	206	218	-	10.5962	4.77e-05	0.0356	AGCTACACCCACC
Elf5	CISBP	exJSRV	159	169	+	11.6327	4.77e-05	0.0366	ACCAGGAAATC
ZNF619	CISBP	exJSRV	85	107	+	3.88776	4.78e-05	0.0347	GTCCCGCCACCCTCAAGAATTTT
FOXP2	hTFtarget	exJSRV	225	235	+	12.3636	4.78e-05	0.0366	GAATAAACAAG
Foxj3	TRANSFAC	exJSRV	227	234	+	12.5577	4.83e-05	0.0374	ATAAACAA
Foxj2	JASPAR	exJSRV	227	234	+	12.8065	4.83e-05	0.0376	ATAAACAA
Foxj3	CISBP	exJSRV	227	234	+	12.5253	4.83e-05	0.0374	ATAAACAA
FOXJ3	hTFtarget	exJSRV	227	234	+	11.7525	4.83e-05	0.0373	ATAAACAA
FOXJ2	hTFtarget	exJSRV	227	234	+	12.1919	4.83e-05	0.0375	ATAAACAA
Foxj2	CISBP	exJSRV	227	234	+	12.7475	4.83e-05	0.0373	ATAAACAA
FOXP1	hTFtarget	exJSRV	227	234	+	12.44	4.83e-05	0.0374	ATAAACAA
Foxp2	CISBP	exJSRV	227	234	+	11.2442	4.83e-05	0.0376	ATAAACAA
Stat5b	JASPAR	exJSRV	145	159	+	11.3211	4.85e-05	0.0366	TGCTTCACAGAAATA
Pou1f1	CISBP	exJSRV	220	229	+	8.35398	4.85e-05	0.0375	ATAATGAATA
Pou3f1	HOCOMOCO	exJSRV	220	235	+	11.3516	4.86e-05	0.0367	ATAATGAATAAACAAG
SP3	hTFtarget	exJSRV	206	218	-	10.5918	4.87e-05	0.0361	AGCTACACCCACC
PHOX2B	hTFtarget	exJSRV	165	175	-	10.7723	4.88e-05	0.0372	TAATCAGATTT
SP4	hTFtarget	exJSRV	204	220	-	6.53061	4.88e-05	0.0351	TAAGCTACACCCACCGG
HAND2	hTFtarget	exJSRV	360	369	-	11.4184	4.89e-05	0.037	CGCACCTGCA
KLF14	CISBP	exJSRV	206	218	-	11.551	4.9e-05	0.0362	AGCTACACCCACC
ELF2	hTFtarget	exJSRV	158	169	+	11.7449	4.91e-05	0.0373	TACCAGGAAATC
Zfp536	TRANSFAC	exJSRV	281	289	+	12.1803	4.91e-05	0.0381	GCCGTTTTG
SNAI2	hTFtarget	exJSRV	358	370	-	11.7857	4.91e-05	0.0365	TCGCACCTGCACA
ELF1	hTFtarget	exJSRV	158	169	+	11.6939	4.92e-05	0.0368	TACCAGGAAATC
ELF1	hTFtarget	exJSRV	158	169	+	9.92727	4.94e-05	0.0376	TACCAGGAAATC
TCF4	hTFtarget	exJSRV	360	369	+	11.5455	4.96e-05	0.037	TGCAGGTGCG
Sox4	HOCOMOCO	exJSRV	310	321	+	11.63	4.96e-05	0.0362	TCTTTTGTCTCT
SOX4	hTFtarget	exJSRV	310	321	+	11.63	4.96e-05	0.0362	TCTTTTGTCTCT
MEF2A	hTFtarget	exJSRV	247	258	+	9.87097	4.97e-05	0.0375	TATAAATATAGC
DBP	hTFtarget	exJSRV	171	182	+	11.9623	5e-05	0.0345	GATTATATAAGA
DBP	hTFtarget	exJSRV	171	182	+	11.9208	5.01e-05	0.0346	GATTATATAAGA
Stat4	HOCOMOCO	exJSRV	158	167	-	11.2121	5.02e-05	0.0375	TTTCCTGGTA
GCM2	CISBP	exJSRV	2	10	+	11.6531	5.04e-05	0.0383	ATGCGGGGG
SP9	CISBP	exJSRV	206	217	-	11.4592	5.05e-05	0.0372	GCTACACCCACC
SP8	CISBP	exJSRV	206	217	-	11.4388	5.05e-05	0.0374	GCTACACCCACC
MEF2B	CISBP	exJSRV	239	253	-	8.27551	5.07e-05	0.0387	ATTTATAAAGTAACA
REST	hTFtarget	exJSRV	379	393	+	7.66327	5.07e-05	0.0382	TGTGCTGGCCGCGGC
SOX10	hTFtarget	exJSRV	179	196	-	9.21429	5.08e-05	0.0208	CACAATCACCGGATTCTT
OTX2	hTFtarget	exJSRV	163	177	+	10.3333	5.11e-05	0.0354	GGAAATCTGATTATA
SP9	JASPAR	exJSRV	206	217	-	11.4655	5.12e-05	0.038	GCTACACCCACC
EHF	hTFtarget	exJSRV	158	169	+	10.8525	5.12e-05	0.0387	TACCAGGAAATC
CEBPD	hTFtarget	exJSRV	189	201	-	11.5688	5.21e-05	0.0397	TCTTACACAATCA
ELF1	hTFtarget	exJSRV	158	169	+	9.96939	5.21e-05	0.0397	TACCAGGAAATC
EHF	hTFtarget	exJSRV	158	169	+	10.8469	5.22e-05	0.0393	TACCAGGAAATC
KLF10	CISBP	exJSRV	203	217	-	10.9388	5.22e-05	0.0381	GCTACACCCACCGGA
GLI3	hTFtarget	exJSRV	9	23	-	7.30612	5.23e-05	0.0389	CTTCACGGGTCGTCC
HOXD9	hTFtarget	exJSRV	262	271	-	11.7525	5.24e-05	0.0395	GCTTTATTAC
AR	hTFtarget	exJSRV	338	353	-	11.0734	5.24e-05	0.0215	GAGAACGGAGCGTCCC
ZNF398	CISBP	exJSRV	320	333	+	9.35714	5.25e-05	0.0389	CTCTCTCGTTTCTT
POU1F1	hTFtarget	exJSRV	220	236	+	11.1389	5.26e-05	0.0399	ATAATGAATAAACAAGT
PHOX2B	hTFtarget	exJSRV	165	175	-	11.1386	5.26e-05	0.0401	TAATCAGATTT
MEF2A	hTFtarget	exJSRV	247	258	+	9.9	5.27e-05	0.0402	TATAAATATAGC
HLF	hTFtarget	exJSRV	171	182	+	11.8515	5.28e-05	0.0203	GATTATATAAGA
Nr3c1	CISBP	exJSRV	337	351	+	11.2018	5.31e-05	0.0237	GGGGACGCTCCGTTC
Foxa2	JASPAR	exJSRV	129	140	+	11.74	5.32e-05	0.0409	TGTTTGCTTTTG
ZNF484	CISBP	exJSRV	79	99	+	10.9817	5.32e-05	0.0373	CTCCCTGTCCCGCCACCCTCA
CEBPB	hTFtarget	exJSRV	190	201	-	11.8515	5.34e-05	0.0405	TCTTACACAATC
MEF2C	hTFtarget	exJSRV	247	259	-	11.3881	5.35e-05	0.0408	TGCTATATTTATA
SP8	CISBP	exJSRV	206	217	-	11.5306	5.38e-05	0.0405	GCTACACCCACC
HLF	hTFtarget	exJSRV	171	182	-	11.8814	5.38e-05	0.0207	TCTTATATAATC
MEF2C	hTFtarget	exJSRV	246	257	+	6.15306	5.4e-05	0.0413	TTATAAATATAG
ELF5	hTFtarget	exJSRV	159	169	+	11.6	5.42e-05	0.0412	ACCAGGAAATC
ELF5	hTFtarget	exJSRV	159	169	+	11.5714	5.42e-05	0.0412	ACCAGGAAATC
ZEB1	hTFtarget	exJSRV	362	370	-	11.9273	5.44e-05	0.0408	TCGCACCTG
ZNF383	CISBP	exJSRV	305	331	+	6.54128	5.45e-05	0.0188	CCCCATCTTTTGTCTCTCTCTCGTTTC
KLF13	hTFtarget	exJSRV	206	218	-	10.9082	5.45e-05	0.0407	AGCTACACCCACC
MAFG	hTFtarget	exJSRV	380	395	+	10.9921	5.46e-05	0.0415	GTGCTGGCCGCGGCAG
MEF2C	hTFtarget	exJSRV	245	259	+	11.402	5.47e-05	0.0415	TTTATAAATATAGCA
POU3F1	hTFtarget	exJSRV	223	234	+	10.9823	5.47e-05	0.0417	ATGAATAAACAA
YY2	hTFtarget	exJSRV	277	290	+	7.81633	5.48e-05	0.0409	ATCAGCCGTTTTGG
SPDEF	hTFtarget	exJSRV	159	168	+	12.3119	5.5e-05	0.0422	ACCAGGAAAT
CTCF	hTFtarget	exJSRV	81	97	+	10.9648	5.52e-05	0.0407	CCCTGTCCCGCCACCCT
Foxc1	CISBP	exJSRV	224	233	+	8.4693	5.52e-05	0.0426	TGAATAAACA
HOXD12	hTFtarget	exJSRV	262	270	-	11.2255	5.53e-05	0.0429	CTTTATTAC
Stat5a	HOCOMOCO	exJSRV	148	157	+	10.8182	5.55e-05	0.021	TTCACAGAAA
TFDP1	hTFtarget	exJSRV	83	93	-	11.2202	5.55e-05	0.0411	TGGCGGGACAG
Nkx2-2	TRANSFAC	exJSRV	111	120	-	11.3265	5.56e-05	0.0429	TTAAGAGCTT
FOXA1	hTFtarget	exJSRV	127	139	-	11.59	5.58e-05	0.026	AAAAGCAAACATC
Klf15	HOCOMOCO	exJSRV	76	94	-	9.5303	5.58e-05	0.0344	GTGGCGGGACAGGGAGCTT
KLF15	hTFtarget	exJSRV	76	94	-	9.5303	5.58e-05	0.0344	GTGGCGGGACAGGGAGCTT
Phox2b	JASPAR	exJSRV	165	175	+	11.4255	5.59e-05	0.0429	AAATCTGATTA
ZSCAN22	CISBP	exJSRV	88	102	+	9.76531	5.59e-05	0.0417	CCGCCACCCTCAAGA
Ascl2	HOCOMOCO	exJSRV	360	368	-	11.803	5.6e-05	0.0413	GCACCTGCA
Zfp46	TRANSFAC	exJSRV	86	97	-	1.59016	5.6e-05	0.0422	AGGGTGGCGGGA
HOXA11	hTFtarget	exJSRV	261	271	-	11.6832	5.61e-05	0.0429	GCTTTATTACA
PROP1	hTFtarget	exJSRV	165	175	-	10.9406	5.61e-05	0.0333	TAATCAGATTT
HOXC12	hTFtarget	exJSRV	261	271	+	11.7624	5.62e-05	0.0433	TGTAATAAAGC
PHOX2B	hTFtarget	exJSRV	165	175	-	11.396	5.63e-05	0.0432	TAATCAGATTT
OTX1	hTFtarget	exJSRV	163	177	+	10.2121	5.66e-05	0.0334	GGAAATCTGATTATA
TBX15	JASPAR	exJSRV	363	370	+	11.1346	5.67e-05	0.0418	AGGTGCGA
TBX15	CISBP	exJSRV	363	370	+	11.102	5.67e-05	0.0433	AGGTGCGA
SOX10	hTFtarget	exJSRV	179	196	+	8.93878	5.67e-05	0.0208	AAGAATCCGGTGATTGTG
MAFF	hTFtarget	exJSRV	380	395	-	9.63636	5.67e-05	0.0417	CTGCCGCGGCCAGCAC
GCM1	hTFtarget	exJSRV	1	9	+	9.87273	5.7e-05	0.0423	GATGCGGGG
NR2C2	hTFtarget	exJSRV	12	23	-	11.3485	5.7e-05	0.0422	CTTCACGGGTCG
Stat5b	HOCOMOCO	exJSRV	156	167	-	11.3788	5.71e-05	0.0217	TTTCCTGGTATT
STAT5B	hTFtarget	exJSRV	156	167	-	11.3788	5.71e-05	0.0217	TTTCCTGGTATT
FOXA3	hTFtarget	exJSRV	126	141	-	9.19192	5.73e-05	0.0436	CCAAAAGCAAACATCC
PHOX2A	hTFtarget	exJSRV	165	175	+	11.34	5.74e-05	0.0441	AAATCTGATTA
Rxra	CISBP	exJSRV	6	17	-	5.80612	5.78e-05	0.043	GGGTCGTCCCCC
KLF14	JASPAR	exJSRV	205	218	-	9.2069	5.78e-05	0.0426	AGCTACACCCACCG
PHOX2B	hTFtarget	exJSRV	165	175	-	11.3663	5.79e-05	0.0445	TAATCAGATTT
Pax7	CISBP	exJSRV	165	176	-	10.2589	5.79e-05	0.022	ATAATCAGATTT
MAZ	hTFtarget	exJSRV	74	95	-	10.2887	5.79e-05	0.0225	GGTGGCGGGACAGGGAGCTTAG
MAF	hTFtarget	exJSRV	380	395	+	9.69388	5.79e-05	0.044	GTGCTGGCCGCGGCAG
PHOX2A	hTFtarget	exJSRV	165	175	-	11.297	5.83e-05	0.0447	TAATCAGATTT
AR	hTFtarget	exJSRV	337	352	+	10.8716	5.83e-05	0.0215	GGGGACGCTCCGTTCT
Klf12	CISBP	exJSRV	208	217	-	11.1633	5.85e-05	0.0439	GCTACACCCA
GCM2	CISBP	exJSRV	1	10	+	11.398	5.87e-05	0.0447	GATGCGGGGG
GCM2	JASPAR	exJSRV	1	10	+	11.3934	5.87e-05	0.045	GATGCGGGGG
POU4F3	CISBP	exJSRV	223	230	-	7.63636	5.88e-05	0.0457	TTATTCAT
ELF5	hTFtarget	exJSRV	159	169	+	11.6224	5.91e-05	0.0448	ACCAGGAAATC
NHLH2	JASPAR	exJSRV	356	373	-	7.77551	5.91e-05	0.0427	GAGTCGCACCTGCACAGG
CTCF	hTFtarget	exJSRV	129	139	+	10.604	5.91e-05	0.0428	TGTTTGCTTTT
ZNF823	CISBP	exJSRV	315	329	+	11.0917	5.91e-05	0.0236	TGTCTCTCTCTCGTT
TBX4	JASPAR	exJSRV	363	370	+	11.3265	5.93e-05	0.0454	AGGTGCGA
TBX4	CISBP	exJSRV	363	370	+	11.2959	5.93e-05	0.0453	AGGTGCGA
STAT3	hTFtarget	exJSRV	155	169	-	11.31	5.93e-05	0.0443	GATTTCCTGGTATTT
STAT3	hTFtarget	exJSRV	155	169	-	11.31	5.93e-05	0.0443	GATTTCCTGGTATTT
FOXA1	hTFtarget	exJSRV	129	139	-	11.89	5.93e-05	0.0457	AAAAGCAAACA
KLF5	hTFtarget	exJSRV	208	217	-	11.5505	5.94e-05	0.0441	GCTACACCCA
ZNF543	CISBP	exJSRV	1	12	-	10.4862	5.95e-05	0.042	GTCCCCCGCATC
ZBTB7B	hTFtarget	exJSRV	203	214	-	10.8621	5.96e-05	0.0441	ACACCCACCGGA
Foxj1	CISBP	exJSRV	226	237	+	11.5918	5.96e-05	0.0449	AATAAACAAGTT
CDX4	CISBP	exJSRV	261	271	-	11.53	5.99e-05	0.0456	GCTTTATTACA
FOXA1	hTFtarget	exJSRV	126	141	-	10.3	5.99e-05	0.0455	CCAAAAGCAAACATCC
ZBTB7B	hTFtarget	exJSRV	203	214	-	10.8878	6e-05	0.0452	ACACCCACCGGA
ZNF7	CISBP	exJSRV	130	150	-	10.0459	6e-05	0.0441	GAAGCAGTGCCAAAAGCAAAC
Elf3	HOCOMOCO	exJSRV	157	170	+	11.2121	6.01e-05	0.0446	ATACCAGGAAATCT
ELF3	hTFtarget	exJSRV	157	170	+	11.2121	6.01e-05	0.0446	ATACCAGGAAATCT
Zfp629	TRANSFAC	exJSRV	174	185	+	9.98361	6.01e-05	0.0453	TATATAAGAATC
ZNF311	CISBP	exJSRV	351	371	-	6.59184	6.02e-05	0.0415	GTCGCACCTGCACAGGGAGAG
CDX4	JASPAR	exJSRV	261	271	+	11.52	6.06e-05	0.0462	TGTAATAAAGC
PROP1	hTFtarget	exJSRV	166	175	-	7.32759	6.07e-05	0.047	TAATCAGATT
SOX10	hTFtarget	exJSRV	248	264	-	2.26531	6.1e-05	0.0253	TACAATGCTATATTTAT
Stat3	JASPAR	exJSRV	158	167	+	10.9848	6.11e-05	0.046	TACCAGGAAA
WT1	hTFtarget	exJSRV	344	363	-	9.30303	6.11e-05	0.0327	TGCACAGGGAGAGAACGGAG
Klf1	CISBP	exJSRV	207	218	-	9.66972	6.11e-05	0.0456	AGCTACACCCAC
Nkx2-1	HOCOMOCO	exJSRV	297	306	-	11.5909	6.12e-05	0.0469	GGTTGAGAGG
CEBPA	hTFtarget	exJSRV	190	201	-	11.2743	6.13e-05	0.0468	TCTTACACAATC
ZNF45	CISBP	exJSRV	175	189	-	8.21212	6.16e-05	0.0466	ACCGGATTCTTATAT
POU3F2	hTFtarget	exJSRV	221	238	+	11.1089	6.16e-05	0.0466	TAATGAATAAACAAGTTA
MEF2C	hTFtarget	exJSRV	245	259	+	11.0847	6.17e-05	0.0466	TTTATAAATATAGCA
MEF2A	hTFtarget	exJSRV	245	259	+	11.2772	6.21e-05	0.0469	TTTATAAATATAGCA
Nr3c1	CISBP	exJSRV	339	353	-	10.9358	6.23e-05	0.0237	GAGAACGGAGCGTCC
ELF2	hTFtarget	exJSRV	158	169	+	11.2	6.23e-05	0.0471	TACCAGGAAATC
Hmg20b	CISBP	exJSRV	170	180	+	11.1782	6.25e-05	0.0473	TGATTATATAA
ZNF212	CISBP	exJSRV	313	342	+	-12.3535	6.25e-05	0.0149	TTTGTCTCTCTCTCGTTTCTTAGCGGGGAC
FOXQ1	hTFtarget	exJSRV	169	180	-	11.1939	6.27e-05	0.0481	TTATATAATCAG
KLF14	CISBP	exJSRV	205	218	-	9.28571	6.27e-05	0.0458	AGCTACACCCACCG
SREBF2	hTFtarget	exJSRV	83	94	+	9.85321	6.28e-05	0.046	CTGTCCCGCCAC
Foxc1	CISBP	exJSRV	223	233	+	10.3267	6.29e-05	0.048	ATGAATAAACA
KLF15	hTFtarget	exJSRV	85	96	+	10.965	6.3e-05	0.0232	GTCCCGCCACCC
TBX21	hTFtarget	exJSRV	352	370	-	8.7156	6.33e-05	0.0473	TCGCACCTGCACAGGGAGA
FOXC2	hTFtarget	exJSRV	223	234	+	11.19	6.34e-05	0.0244	ATGAATAAACAA
NR2C1	hTFtarget	exJSRV	5	18	-	10.8627	6.36e-05	0.0243	CGGGTCGTCCCCCG
MEF2D	hTFtarget	exJSRV	248	259	-	11.0299	6.37e-05	0.0485	TGCTATATTTAT
Hoxc9	CISBP	exJSRV	261	270	+	11.297	6.39e-05	0.0495	TGTAATAAAG
ZNF774	CISBP	exJSRV	343	360	+	10.9459	6.39e-05	0.0459	GCTCCGTTCTCTCCCTGT
Pou3f2	HOCOMOCO	exJSRV	220	235	+	10.5487	6.48e-05	0.026	ATAATGAATAAACAAG
Alx1	HOCOMOCO	exJSRV	165	176	-	11.1935	6.48e-05	0.0496	ATAATCAGATTT
ALX1	hTFtarget	exJSRV	165	176	-	11.1935	6.48e-05	0.0496	ATAATCAGATTT
Wt1	JASPAR	exJSRV	2	15	-	10.4797	6.49e-05	0.0481	GTCGTCCCCCGCAT
SOX8	CISBP	exJSRV	248	263	+	8.44898	6.5e-05	0.0249	ATAAATATAGCATTGT
NHLH2	CISBP	exJSRV	356	373	-	8	6.52e-05	0.0471	GAGTCGCACCTGCACAGG
ETV7	hTFtarget	exJSRV	156	168	+	10.3821	6.52e-05	0.0259	AATACCAGGAAAT
ZNF784	CISBP	exJSRV	205	213	-	11.3028	6.53e-05	0.0481	CACCCACCG
E2F8	hTFtarget	exJSRV	330	341	-	11.1935	6.54e-05	0.0291	TCCCCGCTAAGA
Ptf1a	HOCOMOCO	exJSRV	307	324	+	10.8727	6.58e-05	0.0471	CCATCTTTTGTCTCTCTC
PTF1A	hTFtarget	exJSRV	307	324	+	10.8727	6.58e-05	0.0471	CCATCTTTTGTCTCTCTC
EOMES	hTFtarget	exJSRV	363	371	+	11.1919	6.61e-05	0.0493	AGGTGCGAC
SOX8	CISBP	exJSRV	248	263	-	8.38776	6.66e-05	0.0249	ACAATGCTATATTTAT
SP1	hTFtarget	exJSRV	80	94	+	10.5612	6.66e-05	0.0299	TCCCTGTCCCGCCAC
NFKB2	hTFtarget	exJSRV	6	18	-	10.5612	6.67e-05	0.0496	CGGGTCGTCCCCC
ASCL1	hTFtarget	exJSRV	360	369	-	11.2727	6.71e-05	0.0309	CGCACCTGCA
NR3C1	hTFtarget	exJSRV	338	352	+	9.93878	6.74e-05	0.0257	GGGACGCTCCGTTCT
FOXA1	hTFtarget	exJSRV	224	233	+	11.4144	6.77e-05	0.0262	TGAATAAACA
ETV7	hTFtarget	exJSRV	156	168	-	10.3089	6.78e-05	0.0259	ATTTCCTGGTATT
ASCL1	hTFtarget	exJSRV	360	369	-	11.2551	6.78e-05	0.0305	CGCACCTGCA
FOXA1	hTFtarget	exJSRV	223	235	+	11.22	6.8e-05	0.026	ATGAATAAACAAG
Foxc1	HOCOMOCO	exJSRV	167	181	+	9.4382	6.83e-05	0.0324	ATCTGATTATATAAG
FOXC1	hTFtarget	exJSRV	167	181	+	9.4382	6.83e-05	0.0329	ATCTGATTATATAAG
ZNF441	CISBP	exJSRV	342	353	+	10.3486	6.86e-05	0.0498	CGCTCCGTTCTC
TEF	hTFtarget	exJSRV	171	182	-	11.6139	6.87e-05	0.0266	TCTTATATAATC
Pou3f2	HOCOMOCO	exJSRV	96	111	+	10.4336	6.91e-05	0.026	CTCAAGAATTTTTAAA
ZNF334	CISBP	exJSRV	232	259	-	-0.108911	6.91e-05	0.0491	TGCTATATTTATAAAGTAACATAACTTG
SOX10	hTFtarget	exJSRV	248	264	+	1.81633	6.93e-05	0.0253	ATAAATATAGCATTGTA
TP73	hTFtarget	exJSRV	373	387	-	10.9898	6.96e-05	0.0278	GCCAGCACAAGCAAG
ZNF454	CISBP	exJSRV	73	101	-	4.65306	6.96e-05	0.0247	CTTGAGGGTGGCGGGACAGGGAGCTTAGG
TEF	hTFtarget	exJSRV	171	182	+	11.5941	6.96e-05	0.0266	GATTATATAAGA
MAFA	hTFtarget	exJSRV	380	395	+	10.2766	7.02e-05	0.0307	GTGCTGGCCGCGGCAG
FOXA1	hTFtarget	exJSRV	224	233	+	11.4775	7.12e-05	0.0275	TGAATAAACA
Otx1	TRANSFAC	exJSRV	163	177	+	9.43939	7.26e-05	0.0273	GGAAATCTGATTATA
FOXD2	CISBP	exJSRV	222	234	+	11.0891	7.32e-05	0.028	AATGAATAAACAA
E2f6	HOCOMOCO	exJSRV	332	343	+	10.898	7.34e-05	0.027	TTAGCGGGGACG
FOXD2	JASPAR	exJSRV	222	234	+	11.0893	7.35e-05	0.0282	AATGAATAAACAA
Foxa3	HOCOMOCO	exJSRV	223	235	-	11.0909	7.36e-05	0.029	CTTGTTTATTCAT
MIXL1	CISBP	exJSRV	165	175	-	10.5743	7.42e-05	0.0298	TAATCAGATTT
SOX8	CISBP	exJSRV	248	263	-	9.48485	7.43e-05	0.0164	ACAATGCTATATTTAT
SOX8	CISBP	exJSRV	248	263	+	9.46465	7.49e-05	0.0164	ATAAATATAGCATTGT
FOXA1	hTFtarget	exJSRV	221	235	+	11.11	7.52e-05	0.0287	TAATGAATAAACAAG
NR3C1	hTFtarget	exJSRV	336	356	-	10.5612	7.53e-05	0.0281	GGAGAGAACGGAGCGTCCCCG
FOXA1	hTFtarget	exJSRV	222	233	-	11.2537	7.54e-05	0.029	TGTTTATTCATT
Otx1	CISBP	exJSRV	163	177	-	9.50505	7.56e-05	0.0287	TATAATCAGATTTCC
TP73	hTFtarget	exJSRV	382	396	+	10.8367	7.57e-05	0.0278	GCTGGCCGCGGCAGG
SOX10	hTFtarget	exJSRV	179	196	-	8.56122	7.6e-05	0.028	CACAATCACCGGATTCTT
Foxa3	HOCOMOCO	exJSRV	127	139	+	11.0455	7.6e-05	0.029	GATGTTTGCTTTT
FOXC2	hTFtarget	exJSRV	223	233	+	10.7434	7.63e-05	0.0347	ATGAATAAACA
MIXL1	CISBP	exJSRV	165	175	+	10.4851	7.74e-05	0.0298	AAATCTGATTA
FOXC2	hTFtarget	exJSRV	224	235	+	11.1881	7.87e-05	0.0309	TGAATAAACAAG
Prdm5	HOCOMOCO	exJSRV	345	359	-	10.9242	7.89e-05	0.0312	CAGGGAGAGAACGGA
PATZ1	hTFtarget	exJSRV	79	100	-	10.0417	7.9e-05	0.0271	TTGAGGGTGGCGGGACAGGGAG
E2F8	hTFtarget	exJSRV	85	96	+	10.9032	7.91e-05	0.0291	GTCCCGCCACCC
FOXC2	hTFtarget	exJSRV	224	235	+	11.1416	7.91e-05	0.0313	TGAATAAACAAG
Crx	HOCOMOCO	exJSRV	73	85	-	10.9242	7.98e-05	0.0305	CAGGGAGCTTAGG
CRX	hTFtarget	exJSRV	73	85	-	10.9242	7.98e-05	0.0305	CAGGGAGCTTAGG
FOXC2	hTFtarget	exJSRV	127	138	-	11.1386	8.04e-05	0.0309	AAAGCAAACATC
ASCL1	hTFtarget	exJSRV	360	369	+	11.0204	8.08e-05	0.0305	TGCAGGTGCG
MAZ	hTFtarget	exJSRV	305	326	-	9.66901	8.12e-05	0.0225	GAGAGAGAGACAAAAGATGGGG
MAFA	hTFtarget	exJSRV	380	395	-	10.0142	8.13e-05	0.0307	CTGCCGCGGCCAGCAC
FOXC2	hTFtarget	exJSRV	127	138	-	11.0885	8.14e-05	0.0313	AAAGCAAACATC
ASCL1	hTFtarget	exJSRV	360	369	+	11.0182	8.14e-05	0.0309	TGCAGGTGCG
FOXC2	hTFtarget	exJSRV	223	234	+	11.2323	8.19e-05	0.0318	ATGAATAAACAA
Zkscan1	TRANSFAC	exJSRV	260	271	+	2.36066	8.25e-05	0.032	TTGTAATAAAGC
FOXC2	hTFtarget	exJSRV	128	139	-	11.2222	8.27e-05	0.0318	AAAAGCAAACAT
FOXA1	hTFtarget	exJSRV	224	233	+	11.6238	8.29e-05	0.032	TGAATAAACA
SP1	hTFtarget	exJSRV	344	358	+	10.1633	8.32e-05	0.0299	CTCCGTTCTCTCCCT
Prdm5	HOCOMOCO	exJSRV	71	85	-	10.8333	8.34e-05	0.0312	CAGGGAGCTTAGGTA
FOXA1	hTFtarget	exJSRV	223	233	-	10.78	8.37e-05	0.0323	TGTTTATTCAT
FOXA1	hTFtarget	exJSRV	223	233	-	10.75	8.47e-05	0.0327	TGTTTATTCAT
ZBTB7B	hTFtarget	exJSRV	5	14	-	10.398	8.52e-05	0.0343	TCGTCCCCCG
Zkscan1	TRANSFAC	exJSRV	326	337	-	2.16393	8.6e-05	0.032	CGCTAAGAAACG
PROP1	hTFtarget	exJSRV	165	175	+	10.0693	8.64e-05	0.0333	AAATCTGATTA
ZNF273	CISBP	exJSRV	356	372	-	10.6911	8.68e-05	0.0359	AGTCGCACCTGCACAGG
SOX8	CISBP	exJSRV	180	195	+	9.11111	8.72e-05	0.0164	AGAATCCGGTGATTGT
Foxc1	HOCOMOCO	exJSRV	222	236	-	8.7191	8.75e-05	0.0324	ACTTGTTTATTCATT
FOXC1	hTFtarget	exJSRV	222	236	-	8.7191	8.75e-05	0.0329	ACTTGTTTATTCATT
MIXL1	CISBP	exJSRV	165	175	+	10.9604	8.87e-05	0.0353	AAATCTGATTA
SOX8	CISBP	exJSRV	180	195	-	9.07071	8.87e-05	0.0164	ACAATCACCGGATTCT
OTX1	hTFtarget	exJSRV	163	177	-	9.27273	8.87e-05	0.0334	TATAATCAGATTTCC
ZBTB7B	hTFtarget	exJSRV	205	214	-	10.2959	8.98e-05	0.0343	ACACCCACCG
DBP	hTFtarget	exJSRV	171	182	-	10.7736	9e-05	0.0345	TCTTATATAATC
DBP	hTFtarget	exJSRV	171	182	-	10.7426	9.01e-05	0.0346	TCTTATATAATC
FOXC2	hTFtarget	exJSRV	129	139	-	10.5221	9.02e-05	0.0347	AAAAGCAAACA
Nfic	HOCOMOCO	exJSRV	42	50	+	11.197	9.04e-05	0.0341	CTTTGGCAG
ZNF860	CISBP	exJSRV	347	361	+	9.66055	9.13e-05	0.034	CGTTCTCTCCCTGTG
MIXL1	CISBP	exJSRV	165	175	-	10.9406	9.17e-05	0.0353	TAATCAGATTT
OTX2	hTFtarget	exJSRV	163	177	-	9.09091	9.33e-05	0.0354	TATAATCAGATTTCC
ZNF823	CISBP	exJSRV	346	360	+	10.2385	9.39e-05	0.0236	CCGTTCTCTCCCTGT
WT1	hTFtarget	exJSRV	80	99	-	8.36364	9.44e-05	0.0327	TGAGGGTGGCGGGACAGGGA
FOXC1	hTFtarget	exJSRV	224	234	+	10.8911	9.49e-05	0.0366	TGAATAAACAA
FOXC1	hTFtarget	exJSRV	128	138	-	10.8911	9.49e-05	0.0366	AAAGCAAACAT
FOXC1	hTFtarget	exJSRV	224	234	+	10.9	9.57e-05	0.0366	TGAATAAACAA
FOXC1	hTFtarget	exJSRV	128	138	-	10.9	9.57e-05	0.0366	AAAGCAAACAT
POU4F3	CISBP	exJSRV	221	230	-	10.6238	9.63e-05	0.0385	TTATTCATTA
MAZ	hTFtarget	exJSRV	77	98	-	9.33803	9.68e-05	0.0225	GAGGGTGGCGGGACAGGGAGCT
Klf15	HOCOMOCO	exJSRV	79	97	-	8.30303	9.69e-05	0.0344	AGGGTGGCGGGACAGGGAG
KLF15	hTFtarget	exJSRV	79	97	-	8.30303	9.69e-05	0.0344	AGGGTGGCGGGACAGGGAG
ZNF273	CISBP	exJSRV	357	373	+	10.4959	9.79e-05	0.0359	CTGTGCAGGTGCGACTC
ZNF823	CISBP	exJSRV	317	331	+	10.1376	9.9e-05	0.0236	TCTCTCTCTCGTTTC
FOXA2	hTFtarget	exJSRV	222	233	-	10.7273	9.95e-05	0.0382	TGTTTATTCATT
POU4F3	CISBP	exJSRV	221	230	+	10.5941	9.96e-05	0.0385	TAATGAATAA
Zfp57	HOCOMOCO	exJSRV	383	392	-	10.8714	9.96e-05	0.0372	CCGCGGCCAG
FOXM1	hTFtarget	exJSRV	129	140	+	14.8209	9.28e-07	0.000714	TGTTTGCTTTTG
FOXA1	hTFtarget	exJSRV	129	138	-	14.5545	1.35e-06	0.00104	AAAGCAAACA
TCF4	hTFtarget	exJSRV	360	369	-	11.8889	1.36e-06	0.001	CGCACCTGCA
E2F7	hTFtarget	exJSRV	82	94	-	15.4273	1.44e-06	0.00105	GTGGCGGGACAGG
SP1	hTFtarget	exJSRV	206	220	-	16.5	1.47e-06	0.00109	TAAGCTACACCCACC
TCF3	hTFtarget	exJSRV	359	369	-	14.7447	2.09e-06	0.0015	CGCACCTGCAC
TCF4	hTFtarget	exJSRV	360	369	-	14.5714	2.23e-06	0.0017	CGCACCTGCA
TCF4	hTFtarget	exJSRV	360	369	-	14.5306	2.23e-06	0.00165	CGCACCTGCA
KLF6	hTFtarget	exJSRV	79	97	-	15.3636	2.45e-06	0.00176	AGGGTGGCGGGACAGGGAG
FOXC1	hTFtarget	exJSRV	224	234	+	12.4356	2.74e-06	0.0021	TGAATAAACAA
SNAI1	hTFtarget	exJSRV	360	369	+	14.4694	2.95e-06	0.00225	TGCAGGTGCG
SNAI1	hTFtarget	exJSRV	360	369	-	14.398	2.95e-06	0.00225	CGCACCTGCA
ZEB1	hTFtarget	exJSRV	359	369	-	14.3673	3.42e-06	0.00251	CGCACCTGCAC
NR3C1	hTFtarget	exJSRV	334	354	+	14.9796	3.43e-06	0.00256	AGCGGGGACGCTCCGTTCTCT
TCF12	hTFtarget	exJSRV	359	369	-	14.2979	3.47e-06	0.00257	CGCACCTGCAC
SNAI1	hTFtarget	exJSRV	360	369	-	15.1122	3.7e-06	0.00274	CGCACCTGCA
E2F1	hTFtarget	exJSRV	83	96	-	14.9512	3.85e-06	0.00286	GGGTGGCGGGACAG
CTCF	hTFtarget	exJSRV	129	148	-	14.0275	4.49e-06	0.00338	AGCAGTGCCAAAAGCAAACA
SNAI1	hTFtarget	exJSRV	360	369	-	15.4184	5.35e-06	0.00407	CGCACCTGCA
SP1	hTFtarget	exJSRV	206	220	-	12.4468	5.84e-06	0.00435	TAAGCTACACCCACC
SNAI2	hTFtarget	exJSRV	360	369	-	14.949	6.1e-06	0.0046	CGCACCTGCA
FOXA1	hTFtarget	exJSRV	129	139	+	14.56	6.4e-06	0.00494	TGTTTGCTTTT
FOXA1	hTFtarget	exJSRV	129	139	+	14.55	6.4e-06	0.00494	TGTTTGCTTTT
SP1	hTFtarget	exJSRV	206	220	-	12.5408	6.48e-06	0.00477	TAAGCTACACCCACC
PATZ1	hTFtarget	exJSRV	73	94	-	13.8333	7.16e-06	0.00492	GTGGCGGGACAGGGAGCTTAGG
FOXQ1	hTFtarget	exJSRV	225	236	-	14.898	7.23e-06	0.0055	ACTTGTTTATTC
FOXO4	hTFtarget	exJSRV	226	234	-	13.7865	7.28e-06	0.00557	TTGTTTATT
TCF3	hTFtarget	exJSRV	360	369	-	13.6154	7.75e-06	0.00583	CGCACCTGCA
TCF3	hTFtarget	exJSRV	360	369	-	13.6122	7.75e-06	0.00588	CGCACCTGCA
EGR2	hTFtarget	exJSRV	3	10	-	13.8265	8.13e-06	0.00615	CCCCCGCA
SP2	hTFtarget	exJSRV	81	97	+	13.0816	8.56e-06	0.00636	CCCTGTCCCGCCACCCT
ELF3	hTFtarget	exJSRV	159	181	+	12.7959	8.87e-06	0.00633	ACCAGGAAATCTGATTATATAAG
SP2	hTFtarget	exJSRV	81	97	+	12.4848	8.95e-06	0.00671	CCCTGTCCCGCCACCCT
FOXC1	hTFtarget	exJSRV	226	235	+	12.8889	8.97e-06	0.00689	AATAAACAAG
SP2	hTFtarget	exJSRV	81	97	+	12.5408	9.2e-06	0.00682	CCCTGTCCCGCCACCCT
NR3C1	hTFtarget	exJSRV	338	353	-	14.3211	9.42e-06	0.0036	GAGAACGGAGCGTCCC
NR3C1	hTFtarget	exJSRV	337	352	+	14.3028	9.53e-06	0.0036	GGGGACGCTCCGTTCT
TCF4	hTFtarget	exJSRV	361	368	-	13.2857	9.9e-06	0.00747	GCACCTGC
TCF4	hTFtarget	exJSRV	361	368	-	13.7245	9.9e-06	0.00744	GCACCTGC
TCF12	hTFtarget	exJSRV	361	368	-	12.9286	9.9e-06	0.00747	GCACCTGC
TCF12	hTFtarget	exJSRV	361	368	-	13.0102	9.9e-06	0.0075	GCACCTGC
NR3C2	hTFtarget	exJSRV	338	352	-	13.7857	1e-05	0.00391	AGAACGGAGCGTCCC
AR	hTFtarget	exJSRV	337	353	+	12.2143	1.01e-05	0.00382	GGGGACGCTCCGTTCTC
NR3C2	hTFtarget	exJSRV	338	352	+	13.7653	1.02e-05	0.00391	GGGACGCTCCGTTCT
AR	hTFtarget	exJSRV	337	353	-	12.1633	1.03e-05	0.00382	GAGAACGGAGCGTCCCC
SNAI2	hTFtarget	exJSRV	360	369	-	14.4286	1.05e-05	0.00792	CGCACCTGCA
FOXJ3	hTFtarget	exJSRV	220	233	+	11.5556	1.05e-05	0.00776	ATAATGAATAAACA
AR	hTFtarget	exJSRV	337	353	-	12.7041	1.1e-05	0.00495	GAGAACGGAGCGTCCCC
TCF4	hTFtarget	exJSRV	358	370	-	13.6016	1.22e-05	0.00891	TCGCACCTGCACA
FOXA1	hTFtarget	exJSRV	129	140	+	13.6269	1.27e-05	0.00978	TGTTTGCTTTTG
WT1	hTFtarget	exJSRV	3	13	-	13.6939	1.29e-05	0.00954	CGTCCCCCGCA
EHF	hTFtarget	exJSRV	159	168	+	13.367	1.29e-05	0.00961	ACCAGGAAAT
KLF9	hTFtarget	exJSRV	204	219	-	13.1626	1.31e-05	0.00948	AAGCTACACCCACCGG
AR	hTFtarget	exJSRV	337	353	+	12.2245	1.35e-05	0.00495	GGGGACGCTCCGTTCTC
NR3C2	hTFtarget	exJSRV	338	352	-	12.1212	1.37e-05	0.00556	AGAACGGAGCGTCCC
TCF3	hTFtarget	exJSRV	359	369	-	13.6818	1.4e-05	0.0104	CGCACCTGCAC
EHF	hTFtarget	exJSRV	159	168	+	13.5102	1.41e-05	0.0108	ACCAGGAAAT
NR3C2	hTFtarget	exJSRV	338	352	+	12.0707	1.46e-05	0.00556	GGGACGCTCCGTTCT
NHLH1	hTFtarget	exJSRV	360	369	-	13.2755	1.46e-05	0.0109	CGCACCTGCA
SNAI1	hTFtarget	exJSRV	360	369	-	13.5	1.54e-05	0.0116	CGCACCTGCA
E2F6	hTFtarget	exJSRV	83	95	-	13.1301	1.55e-05	0.0115	GGTGGCGGGACAG
ASCL1	hTFtarget	exJSRV	358	370	-	13.4228	1.64e-05	0.0121	TCGCACCTGCACA
SP4	hTFtarget	exJSRV	81	100	-	12.7661	1.64e-05	0.0115	TTGAGGGTGGCGGGACAGGG
SP3	hTFtarget	exJSRV	206	218	-	13.1122	1.67e-05	0.0125	AGCTACACCCACC
NR3C1	hTFtarget	exJSRV	338	351	+	12.9697	1.71e-05	0.013	GGGACGCTCCGTTC
KLF15	hTFtarget	exJSRV	206	217	-	12.5385	1.73e-05	0.0127	GCTACACCCACC
FOXA1	hTFtarget	exJSRV	129	138	-	13.6486	1.73e-05	0.0134	AAAGCAAACA
PGR	hTFtarget	exJSRV	338	353	+	12.7552	1.74e-05	0.0127	GGGACGCTCCGTTCTC
SNAI2	hTFtarget	exJSRV	360	369	-	13.5816	1.75e-05	0.0133	CGCACCTGCA
NR3C1	hTFtarget	exJSRV	338	352	-	12.5408	1.82e-05	0.0139	AGAACGGAGCGTCCC
NR3C2	hTFtarget	exJSRV	337	353	-	9.44681	1.89e-05	0.00934	GAGAACGGAGCGTCCCC
POU3F3	hTFtarget	exJSRV	223	234	+	11.4437	1.9e-05	0.0142	ATGAATAAACAA
GCM1	hTFtarget	exJSRV	2	10	+	12.0505	1.91e-05	0.0141	ATGCGGGGG
PGR	hTFtarget	exJSRV	338	352	-	12.7551	1.92e-05	0.0119	AGAACGGAGCGTCCC
KLF15	hTFtarget	exJSRV	206	217	-	12.1735	1.95e-05	0.0144	GCTACACCCACC
FOXA2	hTFtarget	exJSRV	126	140	-	12.97	2e-05	0.0152	CAAAAGCAAACATCC
FOXA1	hTFtarget	exJSRV	129	138	-	13.4685	2e-05	0.0155	AAAGCAAACA
ELF3	hTFtarget	exJSRV	159	181	+	7.69388	2.03e-05	0.0147	ACCAGGAAATCTGATTATATAAG
SNAI2	hTFtarget	exJSRV	360	369	-	13.3571	2.1e-05	0.0158	CGCACCTGCA
KLF15	hTFtarget	exJSRV	206	217	-	12.4343	2.18e-05	0.0163	GCTACACCCACC
SNAI2	hTFtarget	exJSRV	361	368	-	12.7959	2.2e-05	0.0168	GCACCTGC
ZEB1	hTFtarget	exJSRV	362	369	-	13.2449	2.2e-05	0.0166	CGCACCTG
FOXA1	hTFtarget	exJSRV	125	139	+	13.2041	2.24e-05	0.0171	CGGATGTTTGCTTTT
ZNF263	hTFtarget	exJSRV	78	98	-	11.7347	2.24e-05	0.0159	GAGGGTGGCGGGACAGGGAGC
NR3C1	hTFtarget	exJSRV	337	353	-	8.83673	2.26e-05	0.0111	GAGAACGGAGCGTCCCC
SMAD2	hTFtarget	exJSRV	315	326	+	12.4545	2.33e-05	0.0174	TGTCTCTCTCTC
NR3C2	hTFtarget	exJSRV	337	353	+	8.57447	2.47e-05	0.00934	GGGGACGCTCCGTTCTC
SP1	hTFtarget	exJSRV	207	217	-	12.7143	2.59e-05	0.0194	GCTACACCCAC
FOXJ3	hTFtarget	exJSRV	227	234	+	13.3333	2.65e-05	0.0206	ATAAACAA
FOXC1	hTFtarget	exJSRV	227	234	+	12.7525	2.65e-05	0.0206	ATAAACAA
NR3C2	hTFtarget	exJSRV	337	353	-	9.47959	2.68e-05	0.0141	GAGAACGGAGCGTCCCC
E2F6	hTFtarget	exJSRV	82	94	-	12.3	2.7e-05	0.02	GTGGCGGGACAGG
E2F8	hTFtarget	exJSRV	83	96	-	12.2245	2.77e-05	0.021	GGGTGGCGGGACAG
KLF11	hTFtarget	exJSRV	207	217	-	12.2692	2.9e-05	0.0214	GCTACACCCAC
KLF9	hTFtarget	exJSRV	206	218	-	12.1284	2.91e-05	0.0214	AGCTACACCCACC
NR3C1	hTFtarget	exJSRV	337	353	+	8.06122	2.92e-05	0.0111	GGGGACGCTCCGTTCTC
ELF3	hTFtarget	exJSRV	159	181	+	11.0102	2.95e-05	0.0216	ACCAGGAAATCTGATTATATAAG
PAX2	hTFtarget	exJSRV	5	24	-	12.04	2.98e-05	0.0218	CCTTCACGGGTCGTCCCCCG
FOXP2	hTFtarget	exJSRV	227	236	+	11.0676	2.99e-05	0.0231	ATAAACAAGT
HINFP	hTFtarget	exJSRV	335	346	-	12.2347	3e-05	0.0218	GAGCGTCCCCGC
HINFP	hTFtarget	exJSRV	335	346	-	12.2424	3e-05	0.0218	GAGCGTCCCCGC
ELF4	hTFtarget	exJSRV	158	169	+	12.4592	3.04e-05	0.0228	TACCAGGAAATC
HAND2	hTFtarget	exJSRV	360	369	-	12.2143	3.06e-05	0.0228	CGCACCTGCA
NR2C1	hTFtarget	exJSRV	5	18	+	11.7059	3.08e-05	0.0235	CGGGGGACGACCCG
NR3C1	hTFtarget	exJSRV	338	352	-	12.1212	3.08e-05	0.0233	AGAACGGAGCGTCCC
ELF2	hTFtarget	exJSRV	158	169	+	10.9082	3.09e-05	0.0233	TACCAGGAAATC
PGR	hTFtarget	exJSRV	338	352	+	12.1327	3.11e-05	0.0119	GGGACGCTCCGTTCT
KLF13	hTFtarget	exJSRV	206	218	-	12	3.12e-05	0.0232	AGCTACACCCACC
NR3C1	hTFtarget	exJSRV	337	353	+	8.93878	3.18e-05	0.0159	GGGGACGCTCCGTTCTC
FEV	hTFtarget	exJSRV	161	168	+	13.6531	3.26e-05	0.0247	CAGGAAAT
POU1F1	hTFtarget	exJSRV	220	232	+	12.1348	3.27e-05	0.0245	ATAATGAATAAAC
FOXA1	hTFtarget	exJSRV	127	141	-	12.46	3.29e-05	0.0251	CCAAAAGCAAACATC
CRX	hTFtarget	exJSRV	291	303	-	12.0455	3.3e-05	0.0252	TGAGAGGATCAGA
ELF5	hTFtarget	exJSRV	159	168	+	12.3211	3.35e-05	0.0252	ACCAGGAAAT
FOXA2	hTFtarget	exJSRV	129	140	+	12.5152	3.39e-05	0.026	TGTTTGCTTTTG
MEF2A	hTFtarget	exJSRV	246	260	+	11.9206	3.42e-05	0.0258	TTATAAATATAGCAT
SNAI2	hTFtarget	exJSRV	360	369	+	13.2727	3.47e-05	0.0264	TGCAGGTGCG
FOXC2	hTFtarget	exJSRV	128	139	-	11.97	3.5e-05	0.0244	AAAAGCAAACAT
SOX15	hTFtarget	exJSRV	250	264	+	0.857143	3.51e-05	0.0268	AAATATAGCATTGTA
ELF3	hTFtarget	exJSRV	158	169	+	10.5204	3.52e-05	0.0267	TACCAGGAAATC
NFKB2	hTFtarget	exJSRV	6	18	-	11.5	3.52e-05	0.0261	CGGGTCGTCCCCC
STAT5B	hTFtarget	exJSRV	146	157	-	12.3788	3.53e-05	0.0217	TTTCTGTGAAGC
E2F4	hTFtarget	exJSRV	78	92	-	12.1122	3.53e-05	0.0256	GGCGGGACAGGGAGC
SRY	hTFtarget	exJSRV	250	264	+	3.5102	3.53e-05	0.0269	AAATATAGCATTGTA
MEF2A	hTFtarget	exJSRV	247	259	-	11.9552	3.59e-05	0.0273	TGCTATATTTATA
TP53	hTFtarget	exJSRV	373	387	-	10.541	3.59e-05	0.0273	GCCAGCACAAGCAAG
KLF4	hTFtarget	exJSRV	206	216	-	12.2294	3.64e-05	0.0272	CTACACCCACC
SP4	hTFtarget	exJSRV	206	220	-	11.7449	3.66e-05	0.0269	TAAGCTACACCCACC
NHLH1	hTFtarget	exJSRV	360	369	-	12	3.69e-05	0.0272	CGCACCTGCA
NHLH1	hTFtarget	exJSRV	360	369	+	11.9898	3.69e-05	0.0268	TGCAGGTGCG
NFKB1	hTFtarget	exJSRV	6	18	-	11.9837	3.69e-05	0.0274	CGGGTCGTCCCCC
NR3C2	hTFtarget	exJSRV	337	353	+	8.61224	3.71e-05	0.0141	GGGGACGCTCCGTTCTC
GFI1B	hTFtarget	exJSRV	163	173	+	12.4592	3.72e-05	0.0287	GGAAATCTGAT
SNAI2	hTFtarget	exJSRV	360	368	+	12.3023	3.8e-05	0.0295	TGCAGGTGC
SNAI2	hTFtarget	exJSRV	360	368	-	12.2959	3.8e-05	0.0285	GCACCTGCA
HOXD9	hTFtarget	exJSRV	262	271	-	11.5941	3.81e-05	0.029	GCTTTATTAC
STAT5A	hTFtarget	exJSRV	158	167	+	11.8333	3.86e-05	0.0295	TACCAGGAAA
CEBPA	hTFtarget	exJSRV	189	202	-	11.7724	3.87e-05	0.0293	TTCTTACACAATCA
KLF4	hTFtarget	exJSRV	208	217	-	12.0092	3.88e-05	0.0289	GCTACACCCA
DBP	hTFtarget	exJSRV	191	201	+	11.45	3.9e-05	0.03	ATTGTGTAAGA
THRB	hTFtarget	exJSRV	4	19	+	11.1364	3.96e-05	0.0293	GCGGGGGACGACCCGT
SP4	hTFtarget	exJSRV	204	220	-	5.70909	4e-05	0.0294	TAAGCTACACCCACCGG
FOXJ2	hTFtarget	exJSRV	129	138	+	12.5761	4e-05	0.0308	TGTTTGCTTT
HLF	hTFtarget	exJSRV	190	201	+	12.198	4.07e-05	0.0203	GATTGTGTAAGA
IRF3	hTFtarget	exJSRV	313	332	-	11.25	4.11e-05	0.0288	AGAAACGAGAGAGAGACAAA
E2F3	hTFtarget	exJSRV	84	94	-	11.6909	4.11e-05	0.0298	GTGGCGGGACA
HLF	hTFtarget	exJSRV	190	201	-	12.2373	4.13e-05	0.0207	TCTTACACAATC
EHF	hTFtarget	exJSRV	157	171	+	12.0606	4.15e-05	0.0301	ATACCAGGAAATCTG
NR3C1	hTFtarget	exJSRV	337	353	-	8.16327	4.18e-05	0.0159	GAGAACGGAGCGTCCCC
GFI1B	hTFtarget	exJSRV	163	173	+	12.2755	4.2e-05	0.0323	GGAAATCTGAT
HOXA10	hTFtarget	exJSRV	261	271	-	11.5644	4.2e-05	0.0322	GCTTTATTACA
HOXA10	hTFtarget	exJSRV	261	271	-	11.7228	4.21e-05	0.0322	GCTTTATTACA
KLF13	hTFtarget	exJSRV	206	218	-	11.1429	4.24e-05	0.0315	AGCTACACCCACC
FOXC2	hTFtarget	exJSRV	128	139	-	11.1881	4.25e-05	0.0326	AAAAGCAAACAT
KLF4	hTFtarget	exJSRV	208	217	+	11.8636	4.26e-05	0.0317	TGGGTGTAGC
HOXD10	hTFtarget	exJSRV	262	271	-	12.4444	4.26e-05	0.0327	GCTTTATTAC
SNAI1	hTFtarget	exJSRV	358	372	-	11.4184	4.26e-05	0.0314	AGTCGCACCTGCACA
HOXD10	hTFtarget	exJSRV	262	271	-	11.899	4.34e-05	0.0332	GCTTTATTAC
POU2F3	hTFtarget	exJSRV	223	234	+	11.3086	4.35e-05	0.0329	ATGAATAAACAA
ZNF76	hTFtarget	exJSRV	78	99	-	10.0325	4.38e-05	0.0324	TGAGGGTGGCGGGACAGGGAGC
TCF12	hTFtarget	exJSRV	361	368	-	12.6122	4.39e-05	0.0323	GCACCTGC
SNAI2	hTFtarget	exJSRV	361	367	-	10.86	4.39e-05	0.0342	CACCTGC
TCF4	hTFtarget	exJSRV	362	368	-	13.0306	4.39e-05	0.0333	GCACCTG
KLF15	hTFtarget	exJSRV	206	217	-	11.4592	4.43e-05	0.0327	GCTACACCCACC
ELF3	hTFtarget	exJSRV	159	181	+	10.1837	4.47e-05	0.0324	ACCAGGAAATCTGATTATATAAG
SOX10	hTFtarget	exJSRV	179	196	+	9.80612	4.54e-05	0.028	AAGAATCCGGTGATTGTG
ZNF143	hTFtarget	exJSRV	76	97	-	8.52809	4.57e-05	0.0341	AGGGTGGCGGGACAGGGAGCTT
KLF4	hTFtarget	exJSRV	87	98	+	11.4	4.63e-05	0.0342	CCCGCCACCCTC
MEF2A	hTFtarget	exJSRV	246	260	+	11.4956	4.66e-05	0.0352	TTATAAATATAGCAT
STAT3	hTFtarget	exJSRV	157	169	-	11.7879	4.69e-05	0.0348	GATTTCCTGGTAT
KLF13	hTFtarget	exJSRV	206	218	-	10.6429	4.7e-05	0.0345	AGCTACACCCACC
SP3	hTFtarget	exJSRV	206	218	-	10.5962	4.77e-05	0.0356	AGCTACACCCACC
FOXP2	hTFtarget	exJSRV	225	235	+	12.3636	4.78e-05	0.0366	GAATAAACAAG
FOXJ3	hTFtarget	exJSRV	227	234	+	11.7525	4.83e-05	0.0373	ATAAACAA
FOXJ2	hTFtarget	exJSRV	227	234	+	12.1919	4.83e-05	0.0375	ATAAACAA
FOXP1	hTFtarget	exJSRV	227	234	+	12.44	4.83e-05	0.0374	ATAAACAA
SP3	hTFtarget	exJSRV	206	218	-	10.5918	4.87e-05	0.0361	AGCTACACCCACC
PHOX2B	hTFtarget	exJSRV	165	175	-	10.7723	4.88e-05	0.0372	TAATCAGATTT
SP4	hTFtarget	exJSRV	204	220	-	6.53061	4.88e-05	0.0351	TAAGCTACACCCACCGG
HAND2	hTFtarget	exJSRV	360	369	-	11.4184	4.89e-05	0.037	CGCACCTGCA
ELF2	hTFtarget	exJSRV	158	169	+	11.7449	4.91e-05	0.0373	TACCAGGAAATC
SNAI2	hTFtarget	exJSRV	358	370	-	11.7857	4.91e-05	0.0365	TCGCACCTGCACA
ELF1	hTFtarget	exJSRV	158	169	+	11.6939	4.92e-05	0.0368	TACCAGGAAATC
ELF1	hTFtarget	exJSRV	158	169	+	9.92727	4.94e-05	0.0376	TACCAGGAAATC
TCF4	hTFtarget	exJSRV	360	369	+	11.5455	4.96e-05	0.037	TGCAGGTGCG
SOX4	hTFtarget	exJSRV	310	321	+	11.63	4.96e-05	0.0362	TCTTTTGTCTCT
MEF2A	hTFtarget	exJSRV	247	258	+	9.87097	4.97e-05	0.0375	TATAAATATAGC
DBP	hTFtarget	exJSRV	171	182	+	11.9623	5e-05	0.0345	GATTATATAAGA
DBP	hTFtarget	exJSRV	171	182	+	11.9208	5.01e-05	0.0346	GATTATATAAGA
REST	hTFtarget	exJSRV	379	393	+	7.66327	5.07e-05	0.0382	TGTGCTGGCCGCGGC
SOX10	hTFtarget	exJSRV	179	196	-	9.21429	5.08e-05	0.0208	CACAATCACCGGATTCTT
OTX2	hTFtarget	exJSRV	163	177	+	10.3333	5.11e-05	0.0354	GGAAATCTGATTATA
EHF	hTFtarget	exJSRV	158	169	+	10.8525	5.12e-05	0.0387	TACCAGGAAATC
CEBPD	hTFtarget	exJSRV	189	201	-	11.5688	5.21e-05	0.0397	TCTTACACAATCA
ELF1	hTFtarget	exJSRV	158	169	+	9.96939	5.21e-05	0.0397	TACCAGGAAATC
EHF	hTFtarget	exJSRV	158	169	+	10.8469	5.22e-05	0.0393	TACCAGGAAATC
GLI3	hTFtarget	exJSRV	9	23	-	7.30612	5.23e-05	0.0389	CTTCACGGGTCGTCC
HOXD9	hTFtarget	exJSRV	262	271	-	11.7525	5.24e-05	0.0395	GCTTTATTAC
AR	hTFtarget	exJSRV	338	353	-	11.0734	5.24e-05	0.0215	GAGAACGGAGCGTCCC
POU1F1	hTFtarget	exJSRV	220	236	+	11.1389	5.26e-05	0.0399	ATAATGAATAAACAAGT
PHOX2B	hTFtarget	exJSRV	165	175	-	11.1386	5.26e-05	0.0401	TAATCAGATTT
MEF2A	hTFtarget	exJSRV	247	258	+	9.9	5.27e-05	0.0402	TATAAATATAGC
HLF	hTFtarget	exJSRV	171	182	+	11.8515	5.28e-05	0.0203	GATTATATAAGA
CEBPB	hTFtarget	exJSRV	190	201	-	11.8515	5.34e-05	0.0405	TCTTACACAATC
MEF2C	hTFtarget	exJSRV	247	259	-	11.3881	5.35e-05	0.0408	TGCTATATTTATA
HLF	hTFtarget	exJSRV	171	182	-	11.8814	5.38e-05	0.0207	TCTTATATAATC
MEF2C	hTFtarget	exJSRV	246	257	+	6.15306	5.4e-05	0.0413	TTATAAATATAG
ELF5	hTFtarget	exJSRV	159	169	+	11.6	5.42e-05	0.0412	ACCAGGAAATC
ELF5	hTFtarget	exJSRV	159	169	+	11.5714	5.42e-05	0.0412	ACCAGGAAATC
ZEB1	hTFtarget	exJSRV	362	370	-	11.9273	5.44e-05	0.0408	TCGCACCTG
KLF13	hTFtarget	exJSRV	206	218	-	10.9082	5.45e-05	0.0407	AGCTACACCCACC
MAFG	hTFtarget	exJSRV	380	395	+	10.9921	5.46e-05	0.0415	GTGCTGGCCGCGGCAG
MEF2C	hTFtarget	exJSRV	245	259	+	11.402	5.47e-05	0.0415	TTTATAAATATAGCA
POU3F1	hTFtarget	exJSRV	223	234	+	10.9823	5.47e-05	0.0417	ATGAATAAACAA
YY2	hTFtarget	exJSRV	277	290	+	7.81633	5.48e-05	0.0409	ATCAGCCGTTTTGG
SPDEF	hTFtarget	exJSRV	159	168	+	12.3119	5.5e-05	0.0422	ACCAGGAAAT
CTCF	hTFtarget	exJSRV	81	97	+	10.9648	5.52e-05	0.0407	CCCTGTCCCGCCACCCT
HOXD12	hTFtarget	exJSRV	262	270	-	11.2255	5.53e-05	0.0429	CTTTATTAC
TFDP1	hTFtarget	exJSRV	83	93	-	11.2202	5.55e-05	0.0411	TGGCGGGACAG
FOXA1	hTFtarget	exJSRV	127	139	-	11.59	5.58e-05	0.026	AAAAGCAAACATC
KLF15	hTFtarget	exJSRV	76	94	-	9.5303	5.58e-05	0.0344	GTGGCGGGACAGGGAGCTT
HOXA11	hTFtarget	exJSRV	261	271	-	11.6832	5.61e-05	0.0429	GCTTTATTACA
PROP1	hTFtarget	exJSRV	165	175	-	10.9406	5.61e-05	0.0333	TAATCAGATTT
HOXC12	hTFtarget	exJSRV	261	271	+	11.7624	5.62e-05	0.0433	TGTAATAAAGC
PHOX2B	hTFtarget	exJSRV	165	175	-	11.396	5.63e-05	0.0432	TAATCAGATTT
OTX1	hTFtarget	exJSRV	163	177	+	10.2121	5.66e-05	0.0334	GGAAATCTGATTATA
SOX10	hTFtarget	exJSRV	179	196	+	8.93878	5.67e-05	0.0208	AAGAATCCGGTGATTGTG
MAFF	hTFtarget	exJSRV	380	395	-	9.63636	5.67e-05	0.0417	CTGCCGCGGCCAGCAC
GCM1	hTFtarget	exJSRV	1	9	+	9.87273	5.7e-05	0.0423	GATGCGGGG
NR2C2	hTFtarget	exJSRV	12	23	-	11.3485	5.7e-05	0.0422	CTTCACGGGTCG
STAT5B	hTFtarget	exJSRV	156	167	-	11.3788	5.71e-05	0.0217	TTTCCTGGTATT
FOXA3	hTFtarget	exJSRV	126	141	-	9.19192	5.73e-05	0.0436	CCAAAAGCAAACATCC
PHOX2A	hTFtarget	exJSRV	165	175	+	11.34	5.74e-05	0.0441	AAATCTGATTA
PHOX2B	hTFtarget	exJSRV	165	175	-	11.3663	5.79e-05	0.0445	TAATCAGATTT
MAZ	hTFtarget	exJSRV	74	95	-	10.2887	5.79e-05	0.0225	GGTGGCGGGACAGGGAGCTTAG
MAF	hTFtarget	exJSRV	380	395	+	9.69388	5.79e-05	0.044	GTGCTGGCCGCGGCAG
PHOX2A	hTFtarget	exJSRV	165	175	-	11.297	5.83e-05	0.0447	TAATCAGATTT
AR	hTFtarget	exJSRV	337	352	+	10.8716	5.83e-05	0.0215	GGGGACGCTCCGTTCT
ELF5	hTFtarget	exJSRV	159	169	+	11.6224	5.91e-05	0.0448	ACCAGGAAATC
CTCF	hTFtarget	exJSRV	129	139	+	10.604	5.91e-05	0.0428	TGTTTGCTTTT
STAT3	hTFtarget	exJSRV	155	169	-	11.31	5.93e-05	0.0443	GATTTCCTGGTATTT
STAT3	hTFtarget	exJSRV	155	169	-	11.31	5.93e-05	0.0443	GATTTCCTGGTATTT
FOXA1	hTFtarget	exJSRV	129	139	-	11.89	5.93e-05	0.0457	AAAAGCAAACA
KLF5	hTFtarget	exJSRV	208	217	-	11.5505	5.94e-05	0.0441	GCTACACCCA
ZBTB7B	hTFtarget	exJSRV	203	214	-	10.8621	5.96e-05	0.0441	ACACCCACCGGA
FOXA1	hTFtarget	exJSRV	126	141	-	10.3	5.99e-05	0.0455	CCAAAAGCAAACATCC
ZBTB7B	hTFtarget	exJSRV	203	214	-	10.8878	6e-05	0.0452	ACACCCACCGGA
ELF3	hTFtarget	exJSRV	157	170	+	11.2121	6.01e-05	0.0446	ATACCAGGAAATCT
PROP1	hTFtarget	exJSRV	166	175	-	7.32759	6.07e-05	0.047	TAATCAGATT
SOX10	hTFtarget	exJSRV	248	264	-	2.26531	6.1e-05	0.0253	TACAATGCTATATTTAT
WT1	hTFtarget	exJSRV	344	363	-	9.30303	6.11e-05	0.0327	TGCACAGGGAGAGAACGGAG
CEBPA	hTFtarget	exJSRV	190	201	-	11.2743	6.13e-05	0.0468	TCTTACACAATC
POU3F2	hTFtarget	exJSRV	221	238	+	11.1089	6.16e-05	0.0466	TAATGAATAAACAAGTTA
MEF2C	hTFtarget	exJSRV	245	259	+	11.0847	6.17e-05	0.0466	TTTATAAATATAGCA
MEF2A	hTFtarget	exJSRV	245	259	+	11.2772	6.21e-05	0.0469	TTTATAAATATAGCA
ELF2	hTFtarget	exJSRV	158	169	+	11.2	6.23e-05	0.0471	TACCAGGAAATC
FOXQ1	hTFtarget	exJSRV	169	180	-	11.1939	6.27e-05	0.0481	TTATATAATCAG
SREBF2	hTFtarget	exJSRV	83	94	+	9.85321	6.28e-05	0.046	CTGTCCCGCCAC
KLF15	hTFtarget	exJSRV	85	96	+	10.965	6.3e-05	0.0232	GTCCCGCCACCC
TBX21	hTFtarget	exJSRV	352	370	-	8.7156	6.33e-05	0.0473	TCGCACCTGCACAGGGAGA
FOXC2	hTFtarget	exJSRV	223	234	+	11.19	6.34e-05	0.0244	ATGAATAAACAA
NR2C1	hTFtarget	exJSRV	5	18	-	10.8627	6.36e-05	0.0243	CGGGTCGTCCCCCG
MEF2D	hTFtarget	exJSRV	248	259	-	11.0299	6.37e-05	0.0485	TGCTATATTTAT
ALX1	hTFtarget	exJSRV	165	176	-	11.1935	6.48e-05	0.0496	ATAATCAGATTT
ETV7	hTFtarget	exJSRV	156	168	+	10.3821	6.52e-05	0.0259	AATACCAGGAAAT
E2F8	hTFtarget	exJSRV	330	341	-	11.1935	6.54e-05	0.0291	TCCCCGCTAAGA
PTF1A	hTFtarget	exJSRV	307	324	+	10.8727	6.58e-05	0.0471	CCATCTTTTGTCTCTCTC
EOMES	hTFtarget	exJSRV	363	371	+	11.1919	6.61e-05	0.0493	AGGTGCGAC
SP1	hTFtarget	exJSRV	80	94	+	10.5612	6.66e-05	0.0299	TCCCTGTCCCGCCAC
NFKB2	hTFtarget	exJSRV	6	18	-	10.5612	6.67e-05	0.0496	CGGGTCGTCCCCC
ASCL1	hTFtarget	exJSRV	360	369	-	11.2727	6.71e-05	0.0309	CGCACCTGCA
NR3C1	hTFtarget	exJSRV	338	352	+	9.93878	6.74e-05	0.0257	GGGACGCTCCGTTCT
FOXA1	hTFtarget	exJSRV	224	233	+	11.4144	6.77e-05	0.0262	TGAATAAACA
ETV7	hTFtarget	exJSRV	156	168	-	10.3089	6.78e-05	0.0259	ATTTCCTGGTATT
ASCL1	hTFtarget	exJSRV	360	369	-	11.2551	6.78e-05	0.0305	CGCACCTGCA
FOXA1	hTFtarget	exJSRV	223	235	+	11.22	6.8e-05	0.026	ATGAATAAACAAG
FOXC1	hTFtarget	exJSRV	167	181	+	9.4382	6.83e-05	0.0329	ATCTGATTATATAAG
TEF	hTFtarget	exJSRV	171	182	-	11.6139	6.87e-05	0.0266	TCTTATATAATC
SOX10	hTFtarget	exJSRV	248	264	+	1.81633	6.93e-05	0.0253	ATAAATATAGCATTGTA
TP73	hTFtarget	exJSRV	373	387	-	10.9898	6.96e-05	0.0278	GCCAGCACAAGCAAG
TEF	hTFtarget	exJSRV	171	182	+	11.5941	6.96e-05	0.0266	GATTATATAAGA
MAFA	hTFtarget	exJSRV	380	395	+	10.2766	7.02e-05	0.0307	GTGCTGGCCGCGGCAG
FOXA1	hTFtarget	exJSRV	224	233	+	11.4775	7.12e-05	0.0275	TGAATAAACA
FOXA1	hTFtarget	exJSRV	221	235	+	11.11	7.52e-05	0.0287	TAATGAATAAACAAG
NR3C1	hTFtarget	exJSRV	336	356	-	10.5612	7.53e-05	0.0281	GGAGAGAACGGAGCGTCCCCG
FOXA1	hTFtarget	exJSRV	222	233	-	11.2537	7.54e-05	0.029	TGTTTATTCATT
TP73	hTFtarget	exJSRV	382	396	+	10.8367	7.57e-05	0.0278	GCTGGCCGCGGCAGG
SOX10	hTFtarget	exJSRV	179	196	-	8.56122	7.6e-05	0.028	CACAATCACCGGATTCTT
FOXC2	hTFtarget	exJSRV	223	233	+	10.7434	7.63e-05	0.0347	ATGAATAAACA
FOXC2	hTFtarget	exJSRV	224	235	+	11.1881	7.87e-05	0.0309	TGAATAAACAAG
PATZ1	hTFtarget	exJSRV	79	100	-	10.0417	7.9e-05	0.0271	TTGAGGGTGGCGGGACAGGGAG
E2F8	hTFtarget	exJSRV	85	96	+	10.9032	7.91e-05	0.0291	GTCCCGCCACCC
FOXC2	hTFtarget	exJSRV	224	235	+	11.1416	7.91e-05	0.0313	TGAATAAACAAG
CRX	hTFtarget	exJSRV	73	85	-	10.9242	7.98e-05	0.0305	CAGGGAGCTTAGG
FOXC2	hTFtarget	exJSRV	127	138	-	11.1386	8.04e-05	0.0309	AAAGCAAACATC
ASCL1	hTFtarget	exJSRV	360	369	+	11.0204	8.08e-05	0.0305	TGCAGGTGCG
MAZ	hTFtarget	exJSRV	305	326	-	9.66901	8.12e-05	0.0225	GAGAGAGAGACAAAAGATGGGG
MAFA	hTFtarget	exJSRV	380	395	-	10.0142	8.13e-05	0.0307	CTGCCGCGGCCAGCAC
FOXC2	hTFtarget	exJSRV	127	138	-	11.0885	8.14e-05	0.0313	AAAGCAAACATC
ASCL1	hTFtarget	exJSRV	360	369	+	11.0182	8.14e-05	0.0309	TGCAGGTGCG
FOXC2	hTFtarget	exJSRV	223	234	+	11.2323	8.19e-05	0.0318	ATGAATAAACAA
FOXC2	hTFtarget	exJSRV	128	139	-	11.2222	8.27e-05	0.0318	AAAAGCAAACAT
FOXA1	hTFtarget	exJSRV	224	233	+	11.6238	8.29e-05	0.032	TGAATAAACA
SP1	hTFtarget	exJSRV	344	358	+	10.1633	8.32e-05	0.0299	CTCCGTTCTCTCCCT
FOXA1	hTFtarget	exJSRV	223	233	-	10.78	8.37e-05	0.0323	TGTTTATTCAT
FOXA1	hTFtarget	exJSRV	223	233	-	10.75	8.47e-05	0.0327	TGTTTATTCAT
ZBTB7B	hTFtarget	exJSRV	5	14	-	10.398	8.52e-05	0.0343	TCGTCCCCCG
PROP1	hTFtarget	exJSRV	165	175	+	10.0693	8.64e-05	0.0333	AAATCTGATTA
FOXC1	hTFtarget	exJSRV	222	236	-	8.7191	8.75e-05	0.0329	ACTTGTTTATTCATT
OTX1	hTFtarget	exJSRV	163	177	-	9.27273	8.87e-05	0.0334	TATAATCAGATTTCC
ZBTB7B	hTFtarget	exJSRV	205	214	-	10.2959	8.98e-05	0.0343	ACACCCACCG
DBP	hTFtarget	exJSRV	171	182	-	10.7736	9e-05	0.0345	TCTTATATAATC
DBP	hTFtarget	exJSRV	171	182	-	10.7426	9.01e-05	0.0346	TCTTATATAATC
FOXC2	hTFtarget	exJSRV	129	139	-	10.5221	9.02e-05	0.0347	AAAAGCAAACA
OTX2	hTFtarget	exJSRV	163	177	-	9.09091	9.33e-05	0.0354	TATAATCAGATTTCC
WT1	hTFtarget	exJSRV	80	99	-	8.36364	9.44e-05	0.0327	TGAGGGTGGCGGGACAGGGA
FOXC1	hTFtarget	exJSRV	224	234	+	10.8911	9.49e-05	0.0366	TGAATAAACAA
FOXC1	hTFtarget	exJSRV	128	138	-	10.8911	9.49e-05	0.0366	AAAGCAAACAT
FOXC1	hTFtarget	exJSRV	224	234	+	10.9	9.57e-05	0.0366	TGAATAAACAA
FOXC1	hTFtarget	exJSRV	128	138	-	10.9	9.57e-05	0.0366	AAAGCAAACAT
MAZ	hTFtarget	exJSRV	77	98	-	9.33803	9.68e-05	0.0225	GAGGGTGGCGGGACAGGGAGCT
KLF15	hTFtarget	exJSRV	79	97	-	8.30303	9.69e-05	0.0344	AGGGTGGCGGGACAGGGAG
FOXA2	hTFtarget	exJSRV	222	233	-	10.7273	9.95e-05	0.0382	TGTTTATTCATT
