# Supplementary material for: Investigation of exJSRV LTR promoter activity based on transcription factor regulatory networks
Source: Front Vet Sci. 2026 Jan 9;12:1727983. doi: 10.3389/fvets.2025.1727983 (PMC12827560; doi:10.3389/fvets.2025.1727983)
Supplement: Supplementary file 5 [file Data_Sheet_2.ZIP]

Archive with 54 entries (46 files):
- original uncropped Western blot images/
- __MACOSX/._original uncropped Western blot images
- original uncropped Western blot images/Figure3C/
- __MACOSX/original uncropped Western blot images/._Figure3C
- original uncropped Western blot images/.DS_Store
- __MACOSX/original uncropped Western blot images/._.DS_Store
- original uncropped Western blot images/Figure4-D/
- __MACOSX/original uncropped Western blot images/._Figure4-D
- original uncropped Western blot images/Figure4-C/
- __MACOSX/original uncropped Western blot images/._Figure4-C
- original uncropped Western blot images/Figure2-B/
- __MACOSX/original uncropped Western blot images/._Figure2-B
- original uncropped Western blot images/Figure2-C/
- __MACOSX/original uncropped Western blot images/._Figure2-C
- original uncropped Western blot images/Figure3C/Figure 3C-GATA3.png
- __MACOSX/original uncropped Western blot images/Figure3C/._Figure 3C-GATA3.png
- original uncropped Western blot images/Figure3C/Figure 3C-FOXA1andFOXA2.png
- __MACOSX/original uncropped Western blot images/Figure3C/._Figure 3C-FOXA1andFOXA2.png
- original uncropped Western blot images/Figure3C/Figure 3C-FOXA3.png
- __MACOSX/original uncropped Western blot images/Figure3C/._Figure 3C-FOXA3.png
- original uncropped Western blot images/Figure4-D/.DS_Store
- __MACOSX/original uncropped Western blot images/Figure4-D/._.DS_Store
- original uncropped Western blot images/Figure4-D/shGATA3/
- __MACOSX/original uncropped Western blot images/Figure4-D/._shGATA3
- original uncropped Western blot images/Figure4-D/GATA3/
- __MACOSX/original uncropped Western blot images/Figure4-D/._GATA3
- original uncropped Western blot images/Figure4-C/Figure 4C-╬▓-actin 1-2.tiff
- __MACOSX/original uncropped Western blot images/Figure4-C/._Figure 4C-╬▓-actin 1-2.tiff
- original uncropped Western blot images/Figure4-C/Figure 4C-Flag-Env 1-2.tiff
- __MACOSX/original uncropped Western blot images/Figure4-C/._Figure 4C-Flag-Env 1-2.tiff
- original uncropped Western blot images/Figure2-B/Figure 2B-p-MEK 1-2.tiff
- __MACOSX/original uncropped Western blot images/Figure2-B/._Figure 2B-p-MEK 1-2.tiff
- original uncropped Western blot images/Figure2-B/Figure 2B-╬▓-actin 1-2.tiff
- __MACOSX/original uncropped Western blot images/Figure2-B/._Figure 2B-╬▓-actin 1-2.tiff
- original uncropped Western blot images/Figure2-B/Figure 2B-MEK 1-2.tiff
- __MACOSX/original uncropped Western blot images/Figure2-B/._Figure 2B-MEK 1-2.tiff
- original uncropped Western blot images/Figure2-C/Figure 2C-ERK 1-2.tiff
- __MACOSX/original uncropped Western blot images/Figure2-C/._Figure 2C-ERK 1-2.tiff
- original uncropped Western blot images/Figure2-C/Figure 2C-p-ERK 1-2.tiff
- __MACOSX/original uncropped Western blot images/Figure2-C/._Figure 2C-p-ERK 1-2.tiff
- original uncropped Western blot images/Figure2-C/Figure 2C-╬▓-actin  1-2.tiff
- __MACOSX/original uncropped Western blot images/Figure2-C/._Figure 2C-╬▓-actin  1-2.tiff
- original uncropped Western blot images/Figure4-D/shGATA3/Figure 4D-shGATA3-Flag-Env 1-2.tiff
- __MACOSX/original uncropped Western blot images/Figure4-D/shGATA3/._Figure 4D-shGATA3-Flag-Env 1-2.tiff
- original uncropped Western blot images/Figure4-D/shGATA3/Figure 4D-shGATA3-GATA3 1-2.tiff
- __MACOSX/original uncropped Western blot images/Figure4-D/shGATA3/._Figure 4D-shGATA3-GATA3 1-2.tiff
- original uncropped Western blot images/Figure4-D/shGATA3/Figure 4D-shGATA3-╬▓-actin 1-2.tiff
- __MACOSX/original uncropped Western blot images/Figure4-D/shGATA3/._Figure 4D-shGATA3-╬▓-actin 1-2.tiff
- original uncropped Western blot images/Figure4-D/GATA3/Figure 4D-GATA3-╬▓-actin 1-2.tiff
- __MACOSX/original uncropped Western blot images/Figure4-D/GATA3/._Figure 4D-GATA3-╬▓-actin 1-2.tiff
- original uncropped Western blot images/Figure4-D/GATA3/Figure 4D-GATA3-Flag-Env 1-2.tiff
- __MACOSX/original uncropped Western blot images/Figure4-D/GATA3/._Figure 4D-GATA3-Flag-Env 1-2.tiff
- original uncropped Western blot images/Figure4-D/GATA3/Figure 4D-GATA3-GATA3 1-2.tiff
- __MACOSX/original uncropped Western blot images/Figure4-D/GATA3/._Figure 4D-GATA3-GATA3 1-2.tiff
